# Supplementary material for: Human Cytomegalovirus IE2 Both Activates and Represses Initiation and Modulates Elongation in a Context-Dependent Manner
Source: mBio. 2022 May 17;13(3):e00337-22. doi: 10.1128/mbio.00337-22 (PMC9239164; doi:10.1128/mbio.00337-22)
Supplement: Data Set S1 [file mbio.00337-22-s0001.xlsx]

## Sheet: Nucleic Acid Reagents
qPCR primers
UL71
Forward
5’-TCCTATGATGAGTTTGGCTCAC-3’
Reverse
5’-GACATTACGGTCACTTCATCCT-3’
UL72
Forward
5’-GGCAGCGTAAATGTGGTTTG-3’
Reverse
5’-CCATCATCCTAGCCGAGAAATC-3’
UL71/UL74 (combination used for experiments in which IE2 was depleted with dTAG)
Forward
5’-AACAGCCTGGCACGTTT-3’
Reverse
5’-CCGATGCAACAACGGTAGAT-3’
UL71/UL74 (combination used for experiment set with WT and binding site mutant viruses)
Forward
5'-GCTGTCCTCCGTGTGAAC-3'
Reverse
5’-CCGATGCAACAACGGTAGAT-3’
IE2 Galk forward
5' acggggaatcactatgtacaagagtccatgtctctttccagtttttcacttaCCTGTTGACAATTAATCATCGGCA
IE2 Galk reverse
5' TGAGCCTGGCCATCGAGGCAGCCATCCAGGACCTGAGGAACAAGTCTCAGTCAGCACTGTCCTGCTCCTT
IE2 GFP gBlock
acggggaatcactatgtacaagagtccatgtctctttccagtttttcacttaCTTGTACAGCTCGTCCATGCCGAGAGTGATCCCGGCGGCGGTCACGAACTCCAGCAGGACCATGTGATCGCGCTTCTCGTTGGGGTCTTTGCTCAGGGCGGACTGGGTGCTCAGGTAGTGGTTGTCGGGCAGCAGCACGGGGCCGTCGCCGATGGGGGTGTTCTGCTGGTAGTGGTCGGCGAGCTGCACGCTGCCGTCCTCGATGTTGTGGCGGATCTTGAAGTTCACCTTGATGCCGTTCTTCTGCTTGTCGGCCATGATATAGACGTTGTGGCTGTTGTAGTTGTACTCCAGCTTGTGCCCCAGGATGTTGCCGTCCTCCTTGAAGTCGATGCCCTTCAGCTCGA…

## Sheet: Mapping Statistics
ChIP-Seq sample name	Total reads	Mapped	hg38	TB40/E	% TB40/E
IE2 Standard ChIP Rep 1	95316469	79439356	52337040	27102316	34.117
IE2 Standard ChIP Rep 2	101841728	84432835	59221536	25211299	29.8596
Pol II Standard ChIP	79109592	64266872	53034720	11232152	17.4774
Cross-linked IE2 DFF-ChIP	39318774	30026974	26926499	3100475	10.3256
Non cross-linked IE2 DFF-ChIP	133339592	114906421	112200167	2706254	2.35518
RNA-Seq sample name	Rep	Total reads	Mapped	hg38	Towne	% Towne
No dTAG	1	80302146	76471651	63495220	12976431	16.9689
	2	63730501	60225451	49815663	10409788	17.2847
	3	53830462	50581050	41472088	9108962	18.0086
6hr dTAG	1	54751808	51773691	43822704	7950987	15.3572
	2	40926045	38180096	31248919	6931177	18.1539
	3	49126229	44521262	37784836	6736426	15.1308
12hr dTAG	1	57954015	54310819	44969301	9341518	17.2001
	2	78702774	74633720	62878084	11755636	15.7511
	3	58944607	55333237	46421957	8911280	16.1048

## Sheet: HCMV DESeq2 6 h
Transcript	baseMean	log2FoldChange	lfcSE	stat	pvalue	padj	-log 10 p adj
UL122	95469	1.02369	0.058925	17.3728	1.327e-67	2.24264e-65	64.6492
UL123	83925.5	1.12964	0.0659767	17.1217	1.02185e-65	8.63465e-64	63.0638
UL83	71665.9	-1.15774	0.111387	-10.3938	2.64517e-25	1.49011e-23	22.8268
UL124	6965.09	0.598105	0.0610964	9.78952	1.24889e-22	5.27657e-21	20.2776
UL34	13064	-0.789441	0.0955856	-8.259	1.46902e-16	4.96529e-15	14.3041
UL82	86720.5	-0.906788	0.114434	-7.92414	2.29732e-15	6.47079e-14	13.189
US29	29428.3	0.501101	0.066451	7.54091	4.66708e-14	1.12677e-12	11.9482
UL131A	5134.99	-0.725304	0.0969434	-7.48173	7.33497e-14	1.54951e-12	11.8098
US30	27179.5	0.372123	0.0576008	6.46037	1.04444e-10	1.76511e-09	8.75323
UL128	18510.7	-0.365423	0.0565193	-6.46546	1.00993e-10	1.76511e-09	8.75323
UL111A	32223.1	0.471787	0.0760073	6.20713	5.39613e-10	8.29042e-09	8.08142
UL25	79008.2	-0.549549	0.0962894	-5.70726	1.14808e-08	1.61687e-07	6.79132
US31	16385.3	0.402215	0.0763557	5.26765	1.38182e-07	1.79636e-06	5.74561
RNA4.9	123431	0.554719	0.114897	4.82798	1.37925e-06	1.66495e-05	4.7786
UL147A	22884.1	-0.483516	0.104117	-4.64395	3.41817e-06	3.85114e-05	4.41441
US32	15463.8	0.295337	0.0663377	4.45202	8.50671e-06	8.98522e-05	4.04647
UL147	27397	-0.504814	0.11414	-4.42277	9.74429e-06	9.68697e-05	4.01381
UL145	3259.63	-0.350898	0.0821235	-4.27281	1.93025e-05	0.000181229	3.74177
US18	31900.7	0.255754	0.0611142	4.18485	2.8535e-05	0.000253811	3.59549
US20	17091	0.235451	0.0577557	4.07666	4.56864e-05	0.00038605	3.41336
UL146	16359.8	-0.58138	0.148916	-3.90409	9.45801e-05	0.000761145	3.11853
UL148	83275.8	-0.335611	0.095303	-3.52151	0.000429089	0.00329618	2.48199
UL32	72147.8	-0.289347	0.0840936	-3.44078	0.00058005	0.00420359	2.37638
UL132	73123.7	-0.33324	0.0971783	-3.42916	0.000605447	0.00420359	2.37638
UL24	27074.7	-0.515134	0.15054	-3.42191	0.000621832	0.00420359	2.37638
RNA5.0	421621	0.279067	0.0847473	3.29294	0.000991464	0.00644451	2.19081
UL73	43810.3	0.193353	0.0642415	3.00978	0.00261439	0.0163641	1.78611
UL31	50478.4	-0.230212	0.085129	-2.70427	0.00684548	0.0413174	1.38387
UL36	28754.9	-0.386973	0.148095	-2.613	0.00897512	0.0523033	1.28147
UL20	12179.1	0.267953	0.103744	2.58283	0.00979929	0.0552027	1.25804
US19	15521	0.191929	0.0759629	2.52662	0.0115166	0.0627841	1.20215
UL37	51817.8	0.2032	0.0812673	2.50039	0.0124057	0.0655175	1.18364
UL23	21731	-0.438326	0.179715	-2.43901	0.0147276	0.0754232	1.1225
US21	5279.69	0.172268	0.0709598	2.42768	0.0151955	0.0755308	1.12188
UL80.5	58820.3	0.212544	0.0883923	2.40456	0.0161921	0.0764431	1.11666
UL33	9227.09	-0.174646	0.0726937	-2.40249	0.0162837	0.0764431	1.11666
UL121	3407.69	-0.244236	0.108896	-2.24284	0.0249069	0.113764	0.943996
RL8A	18463.5	-0.484403	0.222943	-2.17277	0.0297977	0.132522	0.877714
UL80	73109.6	0.201922	0.0959908	2.10356	0.0354171	0.153474	0.813965
UL74A	27352.5	0.146744	0.070248	2.08894	0.0367128	0.155112	0.809356
RNA1.2	445407	-0.273642	0.132114	-2.07125	0.0383355	0.158017	0.801296
UL91	5197.91	0.148249	0.0721571	2.05454	0.0399238	0.160646	0.794131
UL120	4210.02	-0.162066	0.0873247	-1.8559	0.0634674	0.249442	0.603031
UL139	15.0437	1.74114	1.03803	1.67736	0.0934726	0.29643	0.528078
UL138	15.0437	1.74114	1.03803	1.67736	0.0934726	0.29643	0.528078
UL136	15.0437	1.74114	1.03803	1.67736	0.0934726	0.29643	0.528078
UL140	15.1875	1.68293	1.02901	1.63547	0.10195	0.29643	0.528078
US9	16.086	1.5767	0.932773	1.69034	0.0909637	0.29643	0.528078
US10	16.086	1.5767	0.932773	1.69034	0.0909637	0.29643	0.528078
US11	16.086	1.5767	0.932773	1.69034	0.0909637	0.29643	0.528078
US3	15.8445	1.55858	0.962113	1.61996	0.105241	0.29643	0.528078
US6	15.8445	1.55858	0.962113	1.61996	0.105241	0.29643	0.528078
US7	16.2052	1.53398	0.9336	1.64308	0.100366	0.29643	0.528078
US8	16.2052	1.53398	0.9336	1.64308	0.100366	0.29643	0.528078
UL38	35083.6	0.189767	0.109257	1.73688	0.0824081	0.29643	0.528078
UL105	30292.8	0.125406	0.0767075	1.63486	0.102079	0.29643	0.528078
UL45	59340.3	-0.124325	0.0718483	-1.73039	0.0835614	0.29643	0.528078
UL77	11454.1	-0.127746	0.0764456	-1.67108	0.0947065	0.29643	0.528078
UL112	38904.9	-0.15767	0.0965697	-1.63271	0.10253	0.29643	0.528078
UL114	7706.51	-0.164673	0.0987722	-1.6672	0.0954754	0.29643	0.528078
UL135	15.3314	1.62697	1.0226	1.59102	0.111605	0.306072	0.514177
UL150	15.6039	1.52951	0.977689	1.56442	0.11772	0.306072	0.514177
US2	15.9975	1.5055	0.951411	1.58239	0.113561	0.306072	0.514177
UL72	45898.3	0.159473	0.101881	1.5653	0.117514	0.306072	0.514177
UL22A	41414.8	-0.130449	0.0831331	-1.56916	0.11661	0.306072	0.514177
UL133	15.4752	1.5731	1.01817	1.54503	0.122338	0.308584	0.510626
UL148A	15.4752	1.5731	1.01817	1.54503	0.122338	0.308584	0.510626
UL148B	15.5945	1.52893	1.01914	1.50022	0.133558	0.319979	0.494878
UL141	15.882	1.51376	1.0162	1.48963	0.136323	0.319979	0.494878
UL35	23355.1	0.104327	0.0700171	1.49002	0.13622	0.319979	0.494878
UL53	14324.5	-0.102549	0.0685514	-1.49594	0.134669	0.319979	0.494878
US33A	4426.63	-0.146392	0.0972077	-1.50597	0.132076	0.319979	0.494878
UL92	8277.26	0.108353	0.0739809	1.4646	0.14303	0.331123	0.48001
UL144	16.0351	1.46198	1.00878	1.44926	0.147266	0.331839	0.479072
UL142	16.0351	1.46198	1.00878	1.44926	0.147266	0.331839	0.479072
UL97	23213.3	-0.130349	0.0911334	-1.43031	0.152629	0.339399	0.46929
RL11	38570.7	-0.116171	0.0816736	-1.42238	0.154915	0.340007	0.468512
UL88	18145.7	0.0973932	0.0702264	1.38685	0.165489	0.355228	0.449493
UL5	42936.8	-0.106191	0.0766721	-1.385	0.166053	0.355228	0.449493
RL1	2592.63	-0.171113	0.127824	-1.33865	0.180683	0.381693	0.418286
UL57	13752.5	-0.29932	0.22846	-1.31017	0.19014	0.396711	0.401526
RL12	69051.4	-0.12595	0.0976766	-1.28946	0.19724	0.406506	0.390933
US17	7679.56	0.0984227	0.0783189	1.25669	0.208866	0.420218	0.376526
UL49	40756.2	0.0881001	0.069797	1.26223	0.206864	0.420218	0.376526
US34	12076.1	-0.113692	0.0921585	-1.23366	0.21733	0.432104	0.364412
US27	27759	-0.0836759	0.069209	-1.20903	0.22665	0.432804	0.363709
UL4	35143	-0.0853862	0.0708177	-1.20572	0.227926	0.432804	0.363709
UL27	23010	-0.16407	0.134968	-1.21562	0.22413	0.432804	0.363709
UL29	25903.1	-0.165326	0.1365	-1.21118	0.225826	0.432804	0.363709
US23	14169	0.0749881	0.0648891	1.15563	0.247831	0.465372	0.3322
UL115	24211.7	0.102743	0.0900549	1.14089	0.253915	0.471556	0.326467
UL75	14882.2	-0.253055	0.223765	-1.1309	0.258097	0.474114	0.324118
UL48	93008.6	0.0707221	0.0635483	1.11289	0.265757	0.480511	0.318296
UL54	63872.8	-0.0881265	0.0794377	-1.10938	0.267267	0.480511	0.318296
UL17	18695	0.0932563	0.08477	1.10011	0.271284	0.482601	0.316412
UL26	12724.2	-0.279893	0.256393	-1.09166	0.274984	0.484087	0.315077
US34A	5807.19	-0.0888885	0.0842301	-1.05531	0.291285	0.507497	0.294566
UL69	15129.7	-0.227792	0.218216	-1.04388	0.296539	0.511378	0.291258
UL100	67740.2	0.0727417	0.0725136	1.00315	0.315791	0.539077	0.268349
US16	8200.14	0.0660116	0.0662982	0.995677	0.319407	0.539798	0.267769
UL15A	3900.89	-0.131303	0.137362	-0.955886	0.33913	0.567455	0.246069
UL87	34441	0.0627837	0.0668548	0.939105	0.347677	0.574356	0.240819
UL76	6563.2	-0.0693497	0.0742113	-0.93449	0.350051	0.574356	0.240819
UL30A	39403.3	0.0996273	0.108869	0.915115	0.360131	0.57964	0.236842
UL46	17941.2	-0.169228	0.184811	-0.915685	0.359832	0.57964	0.236842
UL70	11411.3	-0.23512	0.262684	-0.895067	0.370751	0.591103	0.228336
US22	28010.4	0.0621224	0.0775346	0.801222	0.423003	0.660846	0.1799
US15	6848.16	0.048206	0.0606421	0.794927	0.426656	0.660846	0.1799
RL10	21357.9	-0.0558545	0.0691958	-0.807195	0.419554	0.660846	0.1799
UL16	15303.7	-0.0716707	0.0908422	-0.788958	0.430136	0.660846	0.1799
UL85	31570.4	0.0824632	0.106741	0.772552	0.439788	0.663608	0.178088
UL95	18495.3	-0.0515466	0.066519	-0.774916	0.438389	0.663608	0.178088
UL11	9917.12	0.0794426	0.115525	0.687663	0.491665	0.720941	0.1421
UL104	27801.2	0.0725303	0.106	0.684246	0.49382	0.720941	0.1421
UL6	9064.52	0.0610685	0.0951642	0.641717	0.521057	0.720941	0.1421
UL86	76299.1	0.0415643	0.0635839	0.653692	0.51331	0.720941	0.1421
UL44	88260.9	0.0343596	0.0529585	0.648802	0.516466	0.720941	0.1421
UL42	49382.3	-0.0594167	0.0890916	-0.666917	0.504825	0.720941	0.1421
UL56	38341.1	-0.0661219	0.102217	-0.64688	0.517709	0.720941	0.1421
UL51	11019.7	-0.188925	0.282952	-0.667693	0.504329	0.720941	0.1421
UL79	8959.87	-0.273937	0.427996	-0.640045	0.522143	0.720941	0.1421
RL9A	9087.16	-0.361517	0.555361	-0.650958	0.515073	0.720941	0.1421
UL2	7166.17	-0.500036	0.786091	-0.636104	0.524708	0.720941	0.1421
IRS1	18180.9	-0.077046	0.123295	-0.62489	0.532043	0.725124	0.139588
UL8	7399.89	0.0752886	0.12625	0.596343	0.550946	0.733148	0.134808
UL10	7742.86	0.0719979	0.120243	0.59877	0.549326	0.733148	0.134808
UL52	13562.9	-0.044112	0.0725344	-0.608154	0.543085	0.733148	0.134808
UL13	68037	0.0477096	0.0817118	0.583877	0.559303	0.738455	0.131676
UL117	11236.9	-0.0622243	0.109848	-0.56646	0.571081	0.748161	0.126005
UL74	33200.1	0.0710755	0.133551	0.532197	0.59459	0.772967	0.111839
UL78	20783.5	-0.0358682	0.0684496	-0.524008	0.600273	0.774398	0.111036
UL93	24295.6	-0.0452641	0.091818	-0.492976	0.62203	0.790399	0.102154
UL41A	34088.3	-0.0690247	0.138802	-0.497289	0.618985	0.790399	0.102154
UL18	6924.41	0.0573448	0.123144	0.465672	0.641451	0.808994	0.0920549
RL5A	8295.61	0.228496	0.530169	0.430987	0.666478	0.834332	0.0786613
UL94	38404.3	-0.0348337	0.0821968	-0.423784	0.671723	0.834715	0.0784617
UL103	16311.2	0.0750486	0.191376	0.392152	0.694946	0.851675	0.0697262
UL21A	9389.72	-0.192659	0.492143	-0.391469	0.69545	0.851675	0.0697262
UL50	25187.5	0.0409281	0.111623	0.366664	0.71387	0.863187	0.063895
UL9	4570.17	-0.0542644	0.148645	-0.36506	0.715066	0.863187	0.063895
UL96	6700.21	-0.0218254	0.0652915	-0.334277	0.738171	0.884758	0.0531756
UL30	23462.3	-0.044469	0.141545	-0.314169	0.753393	0.896643	0.0473802
RL6	5120.42	0.232071	0.816104	0.284364	0.776131	0.917246	0.0375142
US24	14762.5	0.0169764	0.0685565	0.247626	0.804424	0.944081	0.0249909
UL99	28429.6	0.0244589	0.10414	0.234865	0.814314	0.949097	0.0226896
UL102	41869.9	0.0186711	0.0929759	0.200817	0.840842	0.960151	0.0176606
UL43	96961.5	-0.0151112	0.0724476	-0.208581	0.834775	0.960151	0.0176606
UL116	16236.1	-0.0178132	0.0875315	-0.203506	0.83874	0.960151	0.0176606
UL7	5378.38	0.0209812	0.141945	0.147813	0.882491	0.98119	0.00824675
US13	6821.45	-0.00914471	0.059426	-0.153884	0.877701	0.98119	0.00824675
UL55	78865.1	-0.0142138	0.0882996	-0.160973	0.872115	0.98119	0.00824675
UL71	13986.1	-0.0178705	0.106819	-0.167296	0.867137	0.98119	0.00824675
UL48A	15847.4	-0.0270371	0.215198	-0.125638	0.900018	0.994138	0.00255338
UL150A	7.91294	0.0473188	0.838933	0.0564036	0.95502	0.99554	0.00194144
UL148C	7.55245	0.0282516	0.866205	0.0326154	0.973981	0.99554	0.00194144
UL148D	7.55245	0.0282516	0.866205	0.0326154	0.973981	0.99554	0.00194144
TRS1	13844.8	0.0087201	0.132634	0.0657454	0.947581	0.99554	0.00194144
US14	8027.49	0.0024587	0.0629971	0.0390288	0.968867	0.99554	0.00194144
UL84	108252	0.00227601	0.0645629	0.0352526	0.971878	0.99554	0.00194144
UL47	26104.1	0.00205155	0.0779567	0.0263166	0.979005	0.99554	0.00194144
US28	34228.9	0.00057529	0.0673606	0.00854046	0.993186	0.99554	0.00194144
UL119	12980.6	-0.000403897	0.0722502	-0.00559025	0.99554	0.99554	0.00194144
UL89	110215	-0.00129743	0.0652165	-0.0198942	0.984128	0.99554	0.00194144
UL19	5333.63	-0.00240465	0.137981	-0.0174274	0.986096	0.99554	0.00194144
US26	16426	-0.00361608	0.0566236	-0.0638617	0.94908	0.99554	0.00194144
US12	4428.74	-0.00455082	0.0746268	-0.060981	0.951374	0.99554	0.00194144
UL98	39086.3	-0.00546518	0.0823545	-0.0663616	0.94709	0.99554	0.00194144
RNA2.7	4.08957e+06	-0.00661124	0.105874	-0.0624442	0.950209	0.99554	0.00194144
UL14	13437	-0.009073	0.0823445	-0.110183	0.912264	0.99554	0.00194144

## Sheet: HCMV DESeq2 12 h
Transcript	baseMean	log2FoldChange	lfcSE	stat	pvalue	padj
UL122	116051	1.14245	0.0704819	16.2091	4.35083e-59	6.74378e-57
UL123	102782	1.26056	0.0800749	15.7422	7.76363e-56	6.01681e-54
UL83	73742	-1.74964	0.159224	-10.9885	4.33865e-28	2.24163e-26
UL82	91737.3	-1.27873	0.117235	-10.9074	1.06255e-27	4.1174e-26
UL128	19548.7	-0.662629	0.0621718	-10.658	1.59941e-26	4.95817e-25
US29	35712.8	0.631805	0.0603795	10.4639	1.26553e-25	3.26929e-24
UL25	89939.6	-0.58316	0.0579167	-10.0689	7.57874e-24	1.67815e-22
UL34	15103.5	-0.764859	0.0805648	-9.49372	2.2294e-21	4.31946e-20
UL124	8502.95	0.7391	0.0806215	9.16754	4.83948e-20	8.33466e-19
UL147	27658.2	-1.00394	0.113926	-8.81217	1.2275e-18	1.90262e-17
UL147A	24080.6	-0.807428	0.0963958	-8.37618	5.46721e-17	7.70379e-16
UL131A	5903.63	-0.725799	0.0909222	-7.98264	1.43238e-15	1.85016e-14
US30	32745.5	0.489929	0.0622947	7.8647	3.69987e-15	4.41138e-14
UL31	55634.2	-0.364825	0.0475281	-7.67598	1.64164e-14	1.81753e-13
UL146	16254.7	-1.17123	0.156032	-7.50638	6.07843e-14	6.28105e-13
UL148	87816.1	-0.631515	0.0891504	-7.0837	1.40351e-12	1.35965e-11
US32	18607.5	0.413141	0.0588384	7.02162	2.19316e-12	1.99964e-11
UL111A	36881.8	0.460672	0.066669	6.90984	4.85213e-12	4.17823e-11
US31	19286.8	0.461152	0.0680939	6.77229	1.26757e-11	1.03407e-10
UL132	78606.8	-0.559277	0.0925274	-6.04445	1.49921e-09	1.16188e-08
RNA4.9	143021	0.575311	0.101729	5.65533	1.55547e-08	1.14809e-07
UL32	80695	-0.377673	0.0709724	-5.32141	1.02967e-07	7.25446e-07
UL115	29891.4	0.296304	0.0593396	4.99336	5.9338e-07	3.99887e-06
UL33	10374.5	-0.243329	0.0490484	-4.961	7.01329e-07	4.52942e-06
UL37	63168	0.357026	0.07852	4.54695	5.44297e-06	3.37464e-05
US27	29572.4	-0.319107	0.0741737	-4.30216	1.69141e-05	0.000100834
US19	18088.4	0.229042	0.0544805	4.20411	2.62117e-05	0.000150474
UL86	80028.1	-0.232127	0.0560707	-4.1399	3.47459e-05	0.000192343
UL145	3750	-0.347711	0.0903688	-3.84769	0.000119235	0.000637291
US18	36364.5	0.232986	0.0674016	3.45668	0.000546877	0.00282553
US20	19420.4	0.204149	0.0629713	3.24194	0.00118718	0.00593589
US21	6154.99	0.21015	0.065482	3.20928	0.0013307	0.00644557
UL20	14498.9	0.35752	0.113394	3.15289	0.00161662	0.00759322
UL38	42746.3	0.342278	0.115654	2.95949	0.00308147	0.0140479
US33A	4945.14	-0.235948	0.080244	-2.94038	0.00327814	0.0141142
RL12	76801	-0.226888	0.0770575	-2.9444	0.0032358	0.0141142
US17	8960.42	0.139909	0.0496252	2.81931	0.00481272	0.0201614
UL35	27472.1	0.167884	0.0609649	2.75379	0.00589097	0.024029
RL11	43494.4	-0.173907	0.0662516	-2.62495	0.0086661	0.0344422
UL80	82177.3	0.141216	0.0539875	2.61573	0.00890377	0.0345021
RL10	23936.5	-0.131261	0.0506969	-2.58914	0.00962164	0.0363745
UL24	31877	-0.433693	0.168674	-2.57119	0.0101349	0.0374025
UL4	39951.7	-0.11808	0.0486086	-2.42919	0.0151325	0.0533076
UL80.5	65941.3	0.144773	0.0595348	2.43173	0.0150268	0.0533076
RNA5.0	471741	0.207308	0.085652	2.42035	0.0155056	0.0534082
UL91	5897.45	0.111936	0.0465616	2.40404	0.0162149	0.0546372
UL53	16488.9	-0.0980755	0.0411101	-2.38568	0.0170477	0.0562211
US16	9627.63	0.125682	0.052889	2.37633	0.0174857	0.0564642
UL97	26645.8	-0.134434	0.0589183	-2.28171	0.0225066	0.0699513
UL117	14399.8	0.243302	0.106677	2.28072	0.0225649	0.0699513
UL116	20134.1	0.195748	0.0879259	2.22628	0.0259952	0.0790049
UL77	13304.3	-0.0963124	0.0452817	-2.12696	0.0334233	0.0996272
UL119	15914.7	0.180778	0.0863435	2.09371	0.0362857	0.106118
UL84	120065	-0.102818	0.051564	-1.99399	0.0461536	0.132478
US28	37667.7	-0.128271	0.0651377	-1.96923	0.0489268	0.135719
UL11	11687.7	0.147776	0.075078	1.9683	0.049034	0.135719
UL36	34186.9	-0.27854	0.143134	-1.94601	0.051653	0.14046
UL85	33154.7	-0.18493	0.0967336	-1.91174	0.0559091	0.149412
US23	16376.7	0.090377	0.0492575	1.83479	0.0665373	0.174801
US15	8017.48	0.100082	0.0562431	1.77945	0.0751653	0.194177
UL16	17061.6	-0.164529	0.0958557	-1.71642	0.0860856	0.218742
US22	32934.3	0.124998	0.0738868	1.69174	0.0906951	0.224511
RL5A	11055.1	0.59787	0.354015	1.68883	0.0912527	0.224511
UL92	9399.39	0.0738469	0.0451243	1.63652	0.101731	0.243977
US24	17379.5	0.0845566	0.0517564	1.63374	0.102313	0.243977
UL49	48286.3	0.170469	0.105472	1.61625	0.106039	0.245356
UL148D	15.7829	1.4116	0.873422	1.61617	0.106057	0.245356
UL94	43095.9	-0.105348	0.0672808	-1.56579	0.117397	0.255272
UL76	7497.37	-0.0882741	0.0559434	-1.57792	0.114585	0.255272
UL102	46623.4	-0.0736152	0.0471109	-1.56259	0.118148	0.255272
UL135	12.1419	0.841614	0.53923	1.56077	0.118578	0.255272
UL150A	15.9598	1.35446	0.860166	1.57465	0.115338	0.255272
RL8A	22521.6	-0.285065	0.184523	-1.54487	0.122377	0.256329
UL148C	15.5936	1.38844	0.897973	1.54619	0.122058	0.256329
UL72	52434.4	0.141276	0.0926545	1.52476	0.127319	0.263126
UL45	68283.6	-0.121648	0.0819347	-1.48469	0.137626	0.269502
UL100	73159.3	-0.108072	0.072209	-1.49665	0.134483	0.269502
UL89	123690	-0.0712957	0.0478922	-1.48867	0.136574	0.269502
RNA2.7	4.91757e+06	0.121702	0.0820187	1.48383	0.137854	0.269502
UL133	12.3084	0.788496	0.53307	1.47916	0.139098	0.269502
UL23	26261.2	-0.275653	0.188776	-1.46021	0.144231	0.275998
RNA1.2	590052	0.146068	0.100732	1.45007	0.147039	0.277941
UL148A	12.1161	0.752352	0.524504	1.43441	0.151457	0.282841
UL103	16998.6	-0.21766	0.160368	-1.35725	0.174701	0.314869
UL71	15645.2	-0.0992931	0.0729779	-1.36059	0.173643	0.314869
UL5	49993	-0.0673115	0.0493342	-1.3644	0.172442	0.314869
US34A	6663.51	-0.0944792	0.0722609	-1.30747	0.191052	0.334453
UL44	98173.3	-0.0612616	0.0470948	-1.30081	0.193322	0.334453
UL105	33974.5	0.0565966	0.0435943	1.29826	0.194199	0.334453
UL73	48453.6	0.0863448	0.0659625	1.309	0.190535	0.334453
UL48	106336	0.055659	0.0435381	1.2784	0.201109	0.342548
UL96	7564.89	-0.0746682	0.0616189	-1.21177	0.225599	0.378009
UL141	12.6055	0.716668	0.592959	1.20863	0.226805	0.378009
UL8	8655.99	0.122443	0.107748	1.13638	0.255798	0.40875
UL120	5356.35	0.133582	0.117383	1.13799	0.255124	0.40875
UL144	12.7825	0.665699	0.582439	1.14295	0.253059	0.40875
UL142	12.7825	0.665699	0.582439	1.14295	0.253059	0.40875
UL50	30208.8	0.15769	0.147716	1.06752	0.285737	0.451931
UL95	21252.9	-0.0521672	0.0492226	-1.05982	0.289225	0.452827
UL87	38058.3	-0.050676	0.0489728	-1.03478	0.300772	0.466197
RL6	7273.96	0.748796	0.746609	1.00293	0.315895	0.48479
TRS1	16257.8	0.0705678	0.0736811	0.957747	0.33819	0.513917
US34	14068	-0.0738867	0.0855072	-0.864099	0.387534	0.577574
UL43	109970	-0.0544276	0.0628424	-0.866097	0.386437	0.577574
UL104	30313.2	-0.081223	0.097571	-0.83245	0.405155	0.598086
UL30A	45082.8	0.0853036	0.104796	0.813993	0.415649	0.607789
UL15A	4515.9	-0.11105	0.142292	-0.780433	0.435136	0.624501
UL13	75201.2	-0.0661653	0.0842769	-0.785094	0.432399	0.624501
UL69	17717.4	-0.1723	0.232737	-0.74032	0.459106	0.652857
UL41A	39092.4	-0.0771687	0.111035	-0.694996	0.487058	0.686309
US13	7980.35	0.0417338	0.0619069	0.674138	0.500224	0.698511
UL29	30325.7	-0.111642	0.169431	-0.658925	0.509944	0.705726
UL54	74376.5	-0.0499957	0.0776009	-0.644267	0.519402	0.708258
UL10	8886.54	0.0661313	0.103018	0.64194	0.520912	0.708258
UL6	10369.3	0.0468138	0.0757955	0.617633	0.536817	0.723536
UL47	30358	0.0356884	0.0586105	0.608907	0.542586	0.725007
UL22A	50482.5	0.041445	0.0718501	0.576825	0.564057	0.747256
UL9	5223.26	-0.0732066	0.134148	-0.545717	0.58526	0.762034
UL14	15692.6	0.0366242	0.0667791	0.548439	0.583391	0.762034
UL7	6286.17	0.0665128	0.123425	0.538891	0.589962	0.762034
UL98	44584.9	-0.0269567	0.0531912	-0.506789	0.612303	0.784355
US26	18744.4	-0.0247578	0.0504609	-0.490633	0.623686	0.792388
UL121	4329.16	0.0559692	0.116509	0.480387	0.630953	0.795103
IRS1	21163	-0.0385439	0.0824777	-0.467325	0.640268	0.800335
UL48A	18996.1	0.0896777	0.195077	0.459704	0.645729	0.800703
UL17	21106.6	0.0419399	0.0931774	0.450108	0.652633	0.802842
UL42	57198.9	-0.0372329	0.0887501	-0.419524	0.674833	0.810846
UL56	45719.3	0.0398182	0.0942727	0.422372	0.672753	0.810846
UL18	7928.36	0.0454068	0.107513	0.422339	0.672777	0.810846
UL46	21354.2	-0.0666734	0.200343	-0.332795	0.739289	0.868104
UL114	9271.4	-0.0274453	0.0791134	-0.346911	0.728658	0.868104
UL88	20051.2	-0.0146236	0.0438026	-0.333852	0.738491	0.868104
UL26	15554.8	-0.094008	0.290561	-0.32354	0.746287	0.869733
RL1	3112.93	-0.0382659	0.122193	-0.313158	0.754161	0.870438
UL93	28244.8	-0.0119519	0.0388116	-0.307946	0.758123	0.870438
UL30	27859.6	0.0472615	0.158137	0.298863	0.765044	0.871925
UL75	18234.1	-0.0608469	0.226845	-0.268231	0.788522	0.892123
UL70	13824.5	-0.0780945	0.300695	-0.259713	0.795085	0.89303
UL57	17132.4	-0.0545838	0.224437	-0.243203	0.807848	0.894403
UL74A	30028.9	0.0166934	0.0672929	0.248071	0.80408	0.894403
UL19	6205.02	0.0304882	0.134785	0.226199	0.821047	0.902569
RL9A	11509.4	-0.0642271	0.331047	-0.194012	0.846167	0.910804
UL27	27632	-0.0351659	0.180365	-0.194971	0.845416	0.910804
UL55	90833.2	-0.00849579	0.0415364	-0.204538	0.837933	0.910804
UL52	15878	0.0095389	0.0523106	0.182351	0.855307	0.914294
UL2	9493.05	-0.0536751	0.408172	-0.131501	0.895379	0.923093
UL79	11104.8	-0.0495425	0.361345	-0.137106	0.890947	0.923093
UL99	32283	-0.00937522	0.0787428	-0.119061	0.905227	0.923093
UL112	47064	-0.00575811	0.0474671	-0.121307	0.903448	0.923093
US14	9245.76	0.00844457	0.0553059	0.152688	0.878644	0.923093
UL51	13680.7	0.03562	0.265257	0.134285	0.893177	0.923093
UL21A	11710.2	0.0432045	0.351426	0.122941	0.902154	0.923093
UL78	24157.3	-0.00362705	0.0469276	-0.0772904	0.938393	0.950659
UL74	37320.4	0.00593636	0.13026	0.0455733	0.96365	0.969908
US12	5097.75	0.000146088	0.0567416	0.00257462	0.997946	0.997946
UL140	12.0228	0.907958	0.590637	1.53725	0.124232	NA
UL139	11.4716	0.892717	0.584077	1.52842	0.126407	NA
UL138	11.4716	0.892717	0.584077	1.52842	0.126407	NA
UL136	11.4716	0.892717	0.584077	1.52842	0.126407	NA
UL148B	12.0591	0.670423	0.519383	1.29081	0.196771	NA
UL150	12.0591	0.670423	0.519383	1.29081	0.196771	NA
US9	11.3303	0.5157	0.54731	0.942244	0.346068	NA
US10	11.3303	0.5157	0.54731	0.942244	0.346068	NA
US11	11.3303	0.5157	0.54731	0.942244	0.346068	NA
US3	11.299	0.521905	0.554441	0.941316	0.346543	NA
US6	11.299	0.521905	0.554441	0.941316	0.346543	NA
US2	11.476	0.469776	0.5395	0.870761	0.383884	NA
US7	11.4656	0.472271	0.54981	0.858972	0.390356	NA
US8	11.4656	0.472271	0.54981	0.858972	0.390356	NA

## Sheet: Host genes DESeq2 6 h
Genename	baseMean	log2FoldChange	lfcSE	stat	pvalue	padj
HMOX1	2462.8	0.339984	0.0518607	6.5557	5.53796e-11	3.5155e-07
H2BC4	1685.7	0.406204	0.0797783	5.09166	3.54935e-07	0.00112656
NAB2	1455.3	0.366143	0.073709	4.96741	6.78538e-07	0.00143579
CSPG4	3082.09	-0.299887	0.0634765	-4.72438	2.30817e-06	0.00366307
H2BC8	1007.67	0.360285	0.0815021	4.42056	9.84434e-06	0.0124984
MARCKS	4415.54	-0.204115	0.0487531	-4.1867	2.83037e-05	0.0299453
TUBB4B	6484.35	0.199086	0.0482885	4.12284	3.74225e-05	0.0339369
TRIB3	9557.23	0.196577	0.0485731	4.04704	5.1869e-05	0.0411581
HERPUD1	4239.26	0.17471	0.0457293	3.82053	0.000133163	0.0789014
H2BC5	903.244	0.313146	0.0821039	3.81402	0.000136723	0.0789014
H2BC18	682.389	0.33047	0.0862874	3.82987	0.000128209	0.0789014
LRP1	6449.38	-0.242063	0.0657516	-3.68148	0.000231881	0.0982557
MAP1B	7901.14	-0.207147	0.05581	-3.71164	0.000205917	0.0982557
ATF4	14454.4	0.178215	0.0485776	3.66867	0.000243816	0.0982557
SERPINE1	28281.1	0.210574	0.0571337	3.68564	0.000228131	0.0982557
RPL23A	6670.17	0.237382	0.0647757	3.66468	0.000247652	0.0982557
EIF5B	1131.49	-0.353819	0.0973391	-3.63491	0.000278078	0.103838
SLC7A5	7797.75	-0.165717	0.046781	-3.5424	0.000396506	0.109436
CCN2	1462.72	0.245084	0.0680502	3.60153	0.000316356	0.109436
PLAUR	1641.62	0.252312	0.0710231	3.55254	0.000381531	0.109436
POLR1C	699.948	0.292438	0.0822816	3.55411	0.000379254	0.109436
SERTAD1	1113.9	0.295834	0.0825355	3.58433	0.000337948	0.109436
IER3	677.377	0.432115	0.120815	3.57665	0.00034802	0.109436
XIAP	1564.22	-0.221652	0.0647578	-3.42278	0.000619839	0.163947
C21orf91	1044.85	-0.278724	0.0823334	-3.3853	0.000710995	0.180536
SEC16A	2396.4	-0.180389	0.0536415	-3.36286	0.000771396	0.182006
NNMT	2870.47	0.253841	0.0755057	3.36188	0.000774129	0.182006
URB2	959.104	0.235514	0.0704096	3.34491	0.000823079	0.186604
EHD2	862.344	-0.30932	0.0935511	-3.30643	0.000944918	0.200592
PPP1CB	3918.95	-0.174342	0.0527426	-3.30553	0.000947978	0.200592
C2orf69	732.336	-0.275353	0.0850763	-3.23654	0.00120986	0.240006
MT2A	4725.96	0.261109	0.080611	3.23913	0.00119896	0.240006
NIP7	1329.23	0.202831	0.0630596	3.2165	0.00129765	0.24962
CSRNP1	1515.38	0.206296	0.0646058	3.19316	0.00140727	0.262746
SIM1	895.634	-0.264789	0.0839091	-3.15566	0.00160134	0.267508
IRGQ	1563.72	-0.186135	0.058949	-3.15756	0.00159096	0.267508
DDX5	12751.1	0.150607	0.047695	3.15772	0.0015901	0.267508
COA4	1276.98	0.207355	0.0655288	3.16434	0.00155435	0.267508
HNRNPA2B1	4497.78	-0.253708	0.0813053	-3.12043	0.00180587	0.268073
PAPPA	3172.49	-0.207755	0.0663354	-3.13189	0.00173687	0.268073
GOLM2	2445.79	-0.177426	0.0571197	-3.1062	0.00189506	0.268073
CDKN1A	8253.19	0.165895	0.0534549	3.10346	0.00191275	0.268073
RPL23	8231.16	0.177963	0.0575467	3.0925	0.00198479	0.268073
RPS8	9349.61	0.195276	0.0630422	3.09755	0.0019513	0.268073
PPP1R14B	1919.89	0.205032	0.0653051	3.1396	0.00169179	0.268073
CCNE1	724.243	0.241584	0.0770549	3.13521	0.00171729	0.268073
H1-4	1206.04	0.27585	0.0885941	3.11364	0.00184793	0.268073
PJA1	1235.79	0.196742	0.0643235	3.05863	0.00222355	0.294064
MYADM	901.908	-0.298595	0.0980669	-3.04481	0.0023283	0.299015
ATXN1	1064.86	-0.207306	0.0696904	-2.97467	0.00293303	0.299015
SASH1	2327.66	-0.194035	0.0644584	-3.01023	0.00261049	0.299015
OGFRL1	3355.64	-0.193817	0.064014	-3.02774	0.00246393	0.299015
ZMPSTE24	2304.06	-0.177242	0.0600257	-2.95276	0.00314943	0.299015
ZBTB20	2497.86	-0.177109	0.0588804	-3.00795	0.00263018	0.299015
BCAT1	4347.72	-0.157461	0.0532654	-2.95616	0.00311493	0.299015
LARP1	4378.63	-0.145644	0.048777	-2.98592	0.0028273	0.299015
RPL19	19385.1	0.135853	0.0460301	2.9514	0.00316337	0.299015
DNAJB1	3878.06	0.145367	0.0492939	2.94898	0.0031883	0.299015
DDX39A	2902.29	0.151663	0.0500665	3.02924	0.00245172	0.299015
UBA52	6870.32	0.152695	0.051804	2.94755	0.00320306	0.299015
RPL36AL	2340.72	0.16826	0.0568286	2.96084	0.00306803	0.299015
TUBB6	5762.35	0.175164	0.0594163	2.94808	0.00319751	0.299015
DDX56	2144.32	0.184989	0.0619803	2.98464	0.00283913	0.299015
TNFRSF12A	5980.23	0.187602	0.0634846	2.95508	0.0031259	0.299015
TMSB10	15392.5	0.191075	0.0641139	2.98024	0.00288024	0.299015
CKS2	1390.05	0.204089	0.0677445	3.01263	0.00258999	0.299015
DYNLT1	825.877	0.232286	0.0783515	2.96466	0.00303015	0.299015
RPS26	1165.07	0.266981	0.090229	2.95893	0.00308707	0.299015
BAZ2B	930.837	-0.24479	0.0834955	-2.93177	0.00337032	0.310069
PBX1	662.635	-0.24449	0.0836327	-2.92338	0.00346259	0.310736
HUWE1	9978.05	-0.130762	0.0447475	-2.92222	0.00347546	0.310736
TUBA1A	2750.13	0.228812	0.0785064	2.91456	0.00356192	0.314043
DRAP1	2979.79	0.178817	0.0614805	2.90851	0.00363157	0.315797
UBXN7	1419.01	-0.206077	0.0711446	-2.89659	0.00377245	0.320344
RPS11	12047	0.168442	0.0581725	2.89556	0.00378478	0.320344
LYSMD3	1196.65	-0.22792	0.0791447	-2.87979	0.00397942	0.332387
SPHK1	2267.03	0.184835	0.0643182	2.87376	0.0040562	0.3344
RAP2C	1145.9	-0.221941	0.0774339	-2.8662	0.00415437	0.336414
AGAP1	852.636	-0.209058	0.0737926	-2.83305	0.00461059	0.336414
DCAF10	1462.4	-0.204245	0.0719915	-2.83707	0.004553	0.336414
PCGF5	1924.64	-0.193639	0.0682378	-2.83771	0.0045439	0.336414
ZKSCAN1	2064.29	-0.176371	0.0615917	-2.86355	0.00418929	0.336414
EIF3I	5924.64	0.136126	0.0479268	2.84028	0.00450737	0.336414
SLC20A1	6714.24	0.143734	0.0503299	2.85584	0.00429235	0.336414
RPL9	5803.9	0.18753	0.066145	2.83514	0.00458053	0.336414
RPLP0	24036.2	0.205118	0.0722047	2.84079	0.0045002	0.336414
CIAPIN1	1451.17	0.205162	0.0722998	2.83765	0.00454467	0.336414
ANP32E	727.333	-0.234	0.0830115	-2.81888	0.0048191	0.337084
FLRT2	927.868	-0.227951	0.0807616	-2.82251	0.0047649	0.337084
TMED7	2277.38	-0.198148	0.0704979	-2.81069	0.00494348	0.337084
TCF4	1299.86	-0.185815	0.0661831	-2.80758	0.00499148	0.337084
PKN2	2321.96	-0.166871	0.0592642	-2.81571	0.00486689	0.337084
RPL29	9255.64	0.168353	0.0597891	2.81578	0.00486595	0.337084
C19orf53	1312.05	0.207704	0.0739586	2.80838	0.00497918	0.337084
ODF2L	806.379	-0.225693	0.0814035	-2.77252	0.00556248	0.349555
FOXN3	1182.08	-0.201005	0.0725909	-2.76901	0.00562266	0.349555
RAB3B	4686.62	-0.175483	0.0630548	-2.78303	0.0053854	0.349555
UBC	38700.3	0.144181	0.0519657	2.77454	0.00552802	0.349555
WDR6	2641.18	0.145408	0.0525662	2.76618	0.00567174	0.349555
H3-3B	7339.37	0.147727	0.0529375	2.7906	0.00526106	0.349555
SELENOS	1594.54	0.172568	0.0623343	2.76842	0.00563281	0.349555
H2AC6	2488.04	0.189523	0.0681835	2.7796	0.00544264	0.349555
PLA2G15	1212.53	0.19342	0.0694904	2.7834	0.00537919	0.349555
HNRNPH3	805.488	-0.293243	0.106277	-2.75922	0.00579396	0.350906
ZC3H4	739.783	-0.219102	0.0795131	-2.75554	0.00585949	0.350906
ANXA2	29675.3	0.148057	0.0537136	2.75641	0.00584391	0.350906
AKAP11	1469.96	-0.216048	0.0796663	-2.71191	0.00668961	0.358441
KATNAL1	884.492	-0.214911	0.0790423	-2.71894	0.0065491	0.358441
SH3D19	1104.46	-0.213081	0.0794368	-2.6824	0.00730962	0.358441
CD2AP	1381.52	-0.208798	0.0766833	-2.72286	0.00647188	0.358441
CREBBP	1238.55	-0.20098	0.0753905	-2.66586	0.00767926	0.358441
IREB2	1225.56	-0.197278	0.0724462	-2.72309	0.00646741	0.358441
ATP13A1	845.561	-0.196246	0.0735841	-2.66696	0.00765415	0.358441
UPF1	3180.71	-0.140922	0.0521344	-2.70304	0.00687077	0.358441
MT-CO3	8747.39	-0.133745	0.0496046	-2.69623	0.00701293	0.358441
VCP	9385.29	0.112463	0.0419291	2.68222	0.00731355	0.358441
PPIB	10316.7	0.119443	0.0440382	2.71226	0.00668259	0.358441
PLIN2	6100.69	0.12189	0.0455135	2.67812	0.00740373	0.358441
AAMP	3132.7	0.132995	0.049765	2.67246	0.00752982	0.358441
AHSA1	3463.76	0.134461	0.0503674	2.66961	0.00759398	0.358441
ENO1	30817.5	0.141428	0.052181	2.71033	0.00672158	0.358441
GNL3	3206.22	0.150576	0.0559393	2.69177	0.00710746	0.358441
RPL7A	12008.8	0.153499	0.056095	2.73641	0.00621128	0.358441
TMSB4X	10016.6	0.157389	0.0582358	2.70261	0.00687974	0.358441
COX7B	2017.16	0.164811	0.0613137	2.68799	0.00718841	0.358441
TGIF1	1579.44	0.165965	0.0619047	2.68097	0.00734086	0.358441
PPIA	14446.3	0.166817	0.061952	2.69269	0.00708785	0.358441
PRMT1	3270.54	0.167867	0.0629537	2.66651	0.00766438	0.358441
MED8	1431.3	0.188111	0.0690453	2.72446	0.00644069	0.358441
CD151	5687.88	0.197523	0.072348	2.73018	0.00633004	0.358441
CEBPB	1682.21	0.20142	0.0741097	2.71786	0.00657052	0.358441
RPSA	11329.4	0.204916	0.0756685	2.70807	0.00676751	0.358441
EIF2AK3	815.687	0.214112	0.0782371	2.73671	0.00620567	0.358441
H4C5	1087.91	0.247437	0.0905404	2.73289	0.0062781	0.358441
H2AC8	778.741	0.261336	0.0976165	2.67718	0.00742457	0.358441
KIF20A	909.95	0.263607	0.0983099	2.68139	0.00733161	0.358441
PCNX3	1323.3	-0.183234	0.0689606	-2.65709	0.00788191	0.359959
SETD7	2739.42	-0.137514	0.0517096	-2.65934	0.00782934	0.359959
SGK1	2432.16	0.181814	0.0683636	2.65952	0.00782523	0.359959
TOP2B	2650.73	-0.157451	0.059345	-2.65315	0.00797452	0.361588
SLC16A7	696.903	-0.253109	0.09579	-2.64233	0.00823379	0.370696
MAPK1IP1L	995.957	-0.183428	0.0695659	-2.63675	0.00837055	0.374199
PIK3C2A	3711.47	-0.186715	0.0708885	-2.63392	0.00844054	0.374689
NCL	9859.96	-0.136743	0.0519677	-2.63131	0.00850559	0.374955
LPP	2362.51	-0.165919	0.063286	-2.62173	0.00874838	0.382998
INO80D	980.695	-0.22013	0.0841387	-2.61628	0.00888943	0.386507
KMT2A	1514.46	-0.184973	0.0708764	-2.6098	0.00905947	0.38675
TXNRD1	23118.7	0.11252	0.0431635	2.60682	0.00913871	0.38675
PSMB4	4357.16	0.135347	0.0518704	2.60932	0.00907218	0.38675
TPI1	10034.1	0.149619	0.0573718	2.60788	0.00911049	0.38675
ARID1A	710.236	-0.239775	0.0924827	-2.59265	0.00952398	0.392586
ILF2	6285.68	0.119025	0.0458937	2.59349	0.00950061	0.392586
RPS5	9895.67	0.168338	0.0648146	2.59723	0.00939795	0.392586
SLC2A1	2875.87	0.178546	0.0688492	2.59329	0.00950624	0.392586
FEM1C	1240.63	-0.183824	0.0711043	-2.58528	0.00973003	0.395938
TRAPPC4	1127.75	0.18842	0.0728812	2.58531	0.00972929	0.395938
GPATCH8	814.786	-0.222692	0.0863519	-2.57889	0.00991197	0.396056
ATP2A2	4216.55	-0.13048	0.0506012	-2.5786	0.00992013	0.396056
CHCHD2	5536.91	0.164936	0.063866	2.58254	0.00980766	0.396056
RPS15	5330.44	0.20419	0.0793542	2.57315	0.0100777	0.399831
PRKDC	9818.46	-0.119465	0.0465665	-2.56547	0.0103036	0.401272
RPL10A	9022.88	0.148301	0.0577677	2.56719	0.0102526	0.401272
DUSP5	2598.45	0.155673	0.0606682	2.56597	0.0102888	0.401272
AHR	850.995	-0.231142	0.0910844	-2.53767	0.0111592	0.403604
SRGAP1	875.407	-0.215888	0.0847607	-2.54703	0.0108645	0.403604
RAB11FIP2	977.416	-0.178902	0.0699192	-2.55869	0.0105067	0.403604
MIER1	1730.72	-0.176749	0.0691774	-2.55501	0.0106186	0.403604
ZMAT3	1295.66	-0.168404	0.0660184	-2.55087	0.0107455	0.403604
DNAJC13	4021.74	-0.143381	0.0565552	-2.53525	0.0112367	0.403604
PFDN5	3192.56	0.136509	0.0534989	2.55163	0.0107221	0.403604
RPL32	11027	0.149338	0.0588021	2.53967	0.0110957	0.403604
E2F4	2502.35	0.154376	0.0610463	2.52883	0.0114443	0.403604
RMC1	1446.27	0.166372	0.0657114	2.53185	0.0113462	0.403604
TMEM106C	2472.11	0.169246	0.0664965	2.54518	0.0109222	0.403604
DCBLD1	1350.05	0.172535	0.0682143	2.52931	0.0114288	0.403604
RPS3A	12363.1	0.17339	0.0685418	2.52969	0.0114162	0.403604
RPL7	10144.1	0.180735	0.0708754	2.55004	0.0107712	0.403604
RPL38	4385.34	0.182423	0.0719336	2.53599	0.011213	0.403604
RPL39	6610.63	0.198757	0.0781334	2.54382	0.0109649	0.403604
PLAT	1141.64	0.2403	0.0946144	2.53979	0.011092	0.403604
HCFC1	940.026	-0.234269	0.0935666	-2.50377	0.0122879	0.40409
DOCK5	1734.53	-0.224117	0.0913793	-2.4526	0.0141828	0.40409
IER3IP1	712.566	-0.214194	0.0872639	-2.45456	0.0141058	0.40409
HIPK2	855.29	-0.214182	0.0875087	-2.44756	0.0143829	0.40409
MTF1	791.282	-0.199085	0.0800708	-2.48636	0.0129056	0.40409
ENG	830.752	-0.195478	0.0774821	-2.52287	0.01164	0.40409
RBBP6	1649.83	-0.193224	0.0782163	-2.47038	0.013497	0.40409
MPHOSPH8	939.993	-0.191811	0.0767895	-2.49787	0.012494	0.40409
MAN1A1	951.166	-0.176329	0.0713601	-2.47097	0.0134747	0.40409
TMED5	2204.94	-0.175304	0.0697466	-2.51344	0.011956	0.40409
THOC2	1883.48	-0.173571	0.0689525	-2.51725	0.0118276	0.40409
SYNE3	1342.84	-0.170538	0.0691743	-2.46535	0.0136881	0.40409
RAB21	1993.69	-0.154878	0.0632931	-2.447	0.0144051	0.40409
BROX	2523.14	-0.153581	0.0627792	-2.44636	0.0144306	0.40409
MAP1A	1913.14	-0.153334	0.062307	-2.46094	0.0138573	0.40409
SMARCA4	1732.38	-0.151425	0.0613361	-2.46877	0.0135579	0.40409
PREPL	2050.98	-0.148964	0.0608119	-2.44959	0.014302	0.40409
NSD3	2379.71	-0.142876	0.0577071	-2.47589	0.0132906	0.40409
PARP4	2005.34	-0.141472	0.0576752	-2.45291	0.0141708	0.40409
ATL3	3866.77	-0.139454	0.0556432	-2.50621	0.0122033	0.40409
TM9SF3	4415.18	-0.136701	0.0555809	-2.4595	0.0139131	0.40409
KHSRP	2621.11	-0.135256	0.0549007	-2.46364	0.0137533	0.40409
RRBP1	6468.11	-0.13313	0.0537382	-2.47738	0.0132352	0.40409
GFPT1	6799.56	-0.130789	0.0532012	-2.45838	0.0139566	0.40409
UHMK1	6043.3	-0.123809	0.0499656	-2.47788	0.0132164	0.40409
CFL1	10514.2	0.114828	0.0465545	2.46653	0.013643	0.40409
RPL5	8679.61	0.117527	0.0475024	2.47412	0.0133564	0.40409
PSMB5	3464.56	0.123115	0.0501444	2.4552	0.0140805	0.40409
RPS19	18348.8	0.124208	0.0497384	2.49723	0.0125169	0.40409
SLC25A5	2836.33	0.129806	0.0522933	2.48227	0.0130548	0.40409
RGS3	2452.83	0.139837	0.0555807	2.51592	0.0118721	0.40409
UAP1	4170.06	0.140734	0.0568252	2.47662	0.0132633	0.40409
SNRNP40	1869.65	0.145289	0.0576329	2.52094	0.0117042	0.40409
CENPB	3051.69	0.145322	0.0592799	2.45145	0.0142281	0.40409
EMC4	1949.48	0.14554	0.0594063	2.4499	0.0142894	0.40409
FTSJ3	1547.96	0.154224	0.062876	2.45283	0.0141739	0.40409
TRAF4	1480.45	0.156665	0.0634408	2.46947	0.0135315	0.40409
UBE2L3	2725.84	0.161401	0.0654403	2.46639	0.0136483	0.40409
H1-2	1770.14	0.175301	0.0716719	2.44588	0.01445	0.40409
MTO1	1060.5	0.175679	0.0708141	2.48084	0.0131073	0.40409
IMP3	982.357	0.186654	0.0751148	2.48491	0.0129584	0.40409
H2BC21	1020.25	0.187262	0.0762671	2.45535	0.0140748	0.40409
COX5B	2424.06	0.188364	0.0768369	2.45147	0.0142273	0.40409
NDUFS8	1722.52	0.195745	0.0792866	2.46883	0.0135557	0.40409
TBCB	1444.09	0.197418	0.0784823	2.51545	0.0118882	0.40409
CLP1	856.818	0.19767	0.0804703	2.45643	0.0140323	0.40409
PQBP1	661.847	0.206052	0.0824817	2.49816	0.012484	0.40409
ZNF462	682.034	-0.213742	0.0876688	-2.43806	0.0147662	0.405781
VKORC1L1	881.938	-0.175689	0.0719367	-2.44228	0.0145949	0.405781
CREB3	1564.74	0.153773	0.0630258	2.43984	0.0146939	0.405781
RNF181	1863.71	0.174638	0.0716177	2.43848	0.0147491	0.405781
IRAK3	674.183	-0.254763	0.104581	-2.43603	0.0148496	0.405905
TRIM56	1530.22	-0.193874	0.0798521	-2.42792	0.0151857	0.405905
ATP13A2	975.748	-0.188659	0.0775297	-2.43338	0.0149588	0.405905
RB1CC1	4531.6	-0.186996	0.0768833	-2.43221	0.015007	0.405905
PTPRS	1699.48	-0.166711	0.0689129	-2.41915	0.0155567	0.405905
TNRC6B	1825.23	-0.158443	0.0654937	-2.41921	0.0155542	0.405905
TOR1AIP2	5904.63	-0.127585	0.0525883	-2.42611	0.0152615	0.405905
ZBTB38	5906.82	-0.12669	0.0523039	-2.42219	0.0154271	0.405905
IGF2R	12246.7	-0.109349	0.0452047	-2.41898	0.0155641	0.405905
CCNB1	2001.57	0.153323	0.0634065	2.4181	0.0156019	0.405905
GATC	973.709	0.168354	0.0693228	2.42855	0.0151592	0.405905
AXIN1	1553.51	0.175584	0.072321	2.42784	0.015189	0.405905
DMAC2	672.358	0.218325	0.0901427	2.42199	0.0154357	0.405905
COX6B1	1941.64	0.188932	0.0781848	2.41648	0.0156713	0.406046
PRDX1	7692.62	0.105131	0.0435612	2.41341	0.0158039	0.406166
CLK1	1657.15	0.142226	0.0589008	2.41467	0.0157497	0.406166
RPS14	10187.7	0.14902	0.061831	2.41011	0.0159476	0.408206
TNIP2	1089.42	0.164717	0.0683879	2.40856	0.0160154	0.408297
SLC41A1	1435.02	-0.163406	0.0678917	-2.40687	0.01609	0.408556
NRBP1	3393.7	0.11566	0.0481303	2.40306	0.0162584	0.41119
C20orf27	676.69	0.204186	0.0850845	2.3998	0.0164041	0.413227
AIMP2	727.649	0.202231	0.0843535	2.39743	0.0165107	0.41427
IFRD1	716.046	-0.228786	0.0958328	-2.38734	0.0169706	0.415326
TTLL7	664.988	-0.218142	0.091347	-2.38805	0.0169379	0.415326
ZNF770	1986.95	-0.163515	0.0684843	-2.38763	0.0169576	0.415326
PSIP1	1796.7	-0.157771	0.0661497	-2.38506	0.0170763	0.415326
TMEM30A	4157.73	-0.132242	0.0552214	-2.39476	0.0166313	0.415326
BUD31	3755.92	0.127128	0.0532827	2.38592	0.0170365	0.415326
ERGIC3	4192.92	0.134293	0.0561417	2.39203	0.0167552	0.415326
MAN2C1	1087.06	0.193592	0.0811034	2.38698	0.0169874	0.415326
BMI1	844.246	-0.19782	0.0830803	-2.38108	0.0172622	0.417516
BASP1	1446.31	-0.191763	0.0806567	-2.37752	0.0174294	0.417516
CHAC1	3794.39	0.125252	0.0526484	2.37902	0.0173586	0.417516
NUTF2	1961.76	0.151103	0.0635528	2.37761	0.0174255	0.417516
CPD	5830.07	-0.163658	0.0690198	-2.37117	0.0177318	0.421578
S100A13	1697.34	0.156118	0.0658076	2.37234	0.0176758	0.421578
DIAPH2	702.203	-0.208191	0.0879919	-2.36603	0.0179802	0.425213
PPIE	1110.14	0.167703	0.0709034	2.36523	0.0180186	0.425213
PRDX5	5014.33	0.125191	0.0529628	2.36375	0.018091	0.42534
FAM118B	678.466	0.195966	0.0829558	2.36229	0.0181625	0.425445
LMAN1	4198.57	-0.128786	0.0546526	-2.35645	0.0184504	0.430202
NDUFS4	918.802	0.17091	0.07256	2.35543	0.0185011	0.430202
THAP11	845.719	0.174809	0.0742684	2.35375	0.0185853	0.430581
RAB27B	1089.06	-0.232228	0.0992739	-2.33927	0.0193217	0.430872
ZNF267	864.54	-0.212086	0.090382	-2.34655	0.0189483	0.430872
CCDC88A	1847.97	-0.17485	0.0743791	-2.35079	0.0187337	0.430872
LIN7C	2118.62	-0.167962	0.0715737	-2.3467	0.0189407	0.430872
SLC35B4	1070.38	-0.156531	0.0669318	-2.33867	0.0193527	0.430872
RO60	3265.4	-0.147855	0.0633281	-2.33475	0.0195563	0.430872
ENTPD4	2140.85	-0.128928	0.0548213	-2.35178	0.0186839	0.430872
CEP250	2300.54	-0.124177	0.0532121	-2.33361	0.0196159	0.430872
HSPA8	49337.3	0.0893451	0.0381687	2.3408	0.0192426	0.430872
MYL12B	8416.06	0.11721	0.0501265	2.33829	0.0193723	0.430872
IMP4	1583.15	0.143251	0.0612646	2.33824	0.019375	0.430872
EXT1	4614.12	0.146904	0.06293	2.33441	0.0195743	0.430872
YIF1A	1631.77	0.161172	0.0688027	2.34252	0.0191539	0.430872
JUNB	1377.4	0.168881	0.0721652	2.3402	0.0192733	0.430872
RRP9	942.017	0.178577	0.0765178	2.3338	0.0196061	0.430872
SCOC	1412.14	-0.174093	0.0748659	-2.32539	0.0200509	0.430997
CHD3	3035.15	-0.119164	0.0512504	-2.32514	0.0200644	0.430997
RPS13	6877.24	0.12432	0.05348	2.32461	0.0200927	0.430997
RPL30	9956.25	0.128162	0.0549533	2.3322	0.0196903	0.430997
PLIN3	3664.01	0.131548	0.056591	2.32453	0.0200969	0.430997
COA3	692.143	0.202322	0.0868355	2.32995	0.019809	0.430997
TNFRSF11B	1633.91	0.220012	0.0946285	2.32501	0.0200712	0.430997
ZNF207	6051.24	0.107374	0.0463655	2.31582	0.020568	0.439615
TRIP11	2152.64	-0.168669	0.0730121	-2.31015	0.0208798	0.443008
FGF2	8566.4	-0.14124	0.0611208	-2.31083	0.020842	0.443008
AKR1A1	1319.22	0.168725	0.0730684	2.30913	0.0209361	0.443008
TNS1	781.151	-0.181118	0.0784921	-2.30746	0.0210291	0.443498
SRGAP2	957.955	-0.177206	0.0769405	-2.30315	0.0212703	0.443826
RDX	2390.27	-0.153364	0.0666797	-2.30001	0.0214475	0.443826
GTF2A1	1580.09	-0.148782	0.0646958	-2.29972	0.0214642	0.443826
LRRC58	1939.34	-0.140713	0.0611844	-2.29981	0.021459	0.443826
CDK6	2595.98	-0.132511	0.0574661	-2.3059	0.0211162	0.443826
CFAP20	999.81	0.16588	0.0720617	2.30192	0.0213397	0.443826
TRA2A	835.295	-0.195522	0.0850669	-2.29845	0.021536	0.443866
BAZ2A	1140.29	-0.154292	0.0671707	-2.29702	0.0216176	0.444106
ANAPC11	989.109	0.188822	0.08231	2.29403	0.0217886	0.446173
PAG1	1225.26	-0.162869	0.0711423	-2.28934	0.0220594	0.449673
MID1	1197.91	-0.150277	0.0657462	-2.28571	0.0222709	0.449673
CLPTM1	2403.47	-0.141581	0.062039	-2.28213	0.0224814	0.449673
EPB41L3	1627.12	-0.140447	0.0616589	-2.2778	0.0227387	0.449673
CENPF	4417.89	-0.139165	0.0610329	-2.28017	0.0225976	0.449673
BBX	2961.6	-0.13473	0.0591334	-2.2784	0.0227025	0.449673
AHCYL1	1944.28	-0.132391	0.058041	-2.281	0.0225485	0.449673
WAC	3840.45	-0.117737	0.0516814	-2.27812	0.0227192	0.449673
RPL13A	23811.5	0.12318	0.054025	2.28005	0.0226048	0.449673
TUBGCP2	1925.98	0.144605	0.0632688	2.28556	0.0222801	0.449673
IRF2BPL	1234.6	0.218478	0.095596	2.28543	0.0222875	0.449673
CLOCK	1575.22	-0.156072	0.0685933	-2.27533	0.0228862	0.450492
LRP10	4506.95	-0.118039	0.0519277	-2.27314	0.0230175	0.450492
TSR1	2816.45	0.120573	0.0530477	2.27291	0.0230313	0.450492
LGALS1	14021.9	0.172217	0.0757874	2.27237	0.023064	0.450492
GET3	2331.7	0.152742	0.067342	2.26815	0.0233199	0.454095
BPNT2	2712.42	-0.120478	0.0532331	-2.26321	0.0236229	0.458587
PPP1R9B	1426.53	-0.168941	0.0747034	-2.26149	0.023729	0.459242
CHML	841.547	-0.187056	0.0828506	-2.25775	0.0239612	0.45992
GNAQ	1333.68	-0.161941	0.0717068	-2.25838	0.0239222	0.45992
ATF7IP	1584.6	-0.154553	0.0684643	-2.25743	0.0239813	0.45992
ARMT1	899.55	-0.165623	0.0734571	-2.25469	0.0241531	0.460977
RAB29	1475.1	-0.14632	0.0649894	-2.25144	0.0243575	0.460977
RPS4Y1	4110.23	0.125608	0.0558089	2.25069	0.0244054	0.460977
RABEPK	859.242	0.17803	0.0790845	2.25114	0.0243769	0.460977
H2AW	703.672	0.200826	0.0892704	2.24963	0.0244722	0.460977
H4C3	716.899	0.235676	0.104737	2.25017	0.0244381	0.460977
GLUL	8125.13	0.095005	0.0423272	2.24454	0.0247978	0.461824
PCNA	2761.03	0.119226	0.0530908	2.24569	0.0247236	0.461824
SNU13	2780.24	0.140523	0.0626425	2.24325	0.0248809	0.461824
RPL15	13833.3	0.152176	0.0677938	2.24469	0.0247883	0.461824
NOSIP	1433.08	0.165471	0.0737324	2.24421	0.0248186	0.461824
CNOT6	1022.41	-0.159037	0.0710661	-2.23788	0.0252292	0.462019
TGFBR3	1906.66	-0.131787	0.0588153	-2.2407	0.0250455	0.462019
PTTG1IP	6700.6	0.122426	0.0546772	2.23908	0.0251509	0.462019
ELP5	1009.91	0.159378	0.0712311	2.23748	0.0252553	0.462019
LMBR1L	954.185	0.168116	0.075085	2.239	0.0251558	0.462019
IMPDH2	3296.77	0.145028	0.0648648	2.23586	0.025361	0.46262
ATP5PB	3778.89	0.121786	0.0545022	2.23452	0.0254487	0.462888
FANCA	693.615	-0.181335	0.0813617	-2.22875	0.0258304	0.467063
YTHDF3	3289.31	-0.128815	0.0579079	-2.22448	0.0261163	0.467063
ENSA	1936.23	0.129486	0.0582108	2.22443	0.0261196	0.467063
MAP3K3	1863.2	0.145755	0.0654823	2.22587	0.0260229	0.467063
DNPEP	1461.15	0.148718	0.0667861	2.22678	0.0259622	0.467063
ESM1	2049.41	0.204693	0.0918872	2.22765	0.0259037	0.467063
RAB32	2585.83	0.131811	0.0593285	2.22172	0.0263022	0.467693
MOB2	702.25	0.190559	0.0857499	2.22226	0.0262655	0.467693
C12orf75	2888.42	0.139763	0.0629548	2.22005	0.0264151	0.468388
MDFIC	1028.09	-0.173183	0.0780825	-2.21795	0.026558	0.469611
SHROOM3	986.645	-0.156502	0.070598	-2.21681	0.0266361	0.469683
GAPDH	42442.7	0.121893	0.0550563	2.21397	0.0268307	0.470501
TUBA1B	8813.97	0.124625	0.0562641	2.21499	0.0267606	0.470501
OSBPL8	4321.58	-0.14417	0.0652121	-2.21078	0.0270512	0.473061
PPARD	690.999	-0.192579	0.08737	-2.20418	0.027512	0.477175
SAFB2	1115.88	-0.192394	0.087237	-2.20542	0.0274249	0.477175
SF3B5	2076.19	0.142704	0.0647142	2.20514	0.0274442	0.477175
ABCC10	684.122	-0.188242	0.0864076	-2.17854	0.0293662	0.477291
LIMS1	1254.61	-0.18228	0.083426	-2.18493	0.0288941	0.477291
PID1	981.285	-0.181061	0.0832222	-2.17563	0.0295829	0.477291
PTPN4	734.856	-0.177163	0.0809978	-2.18726	0.0287236	0.477291
PIP5K1C	949.646	-0.171317	0.0782217	-2.19015	0.0285132	0.477291
TMEM106B	1252.34	-0.159287	0.0728059	-2.18784	0.0286815	0.477291
IFNAR1	988.121	-0.154895	0.0707141	-2.19043	0.0284928	0.477291
PRRX1	2091.92	-0.154814	0.0706065	-2.19263	0.0283341	0.477291
CTSD	6457.63	-0.125188	0.0575555	-2.17508	0.0296239	0.477291
EWSR1	5559.72	0.105222	0.0480188	2.19127	0.028432	0.477291
GOT1	3613.61	0.106691	0.0489433	2.1799	0.0292651	0.477291
UBE2N	2137.43	0.11986	0.0545208	2.19843	0.0279186	0.477291
UBE2Z	2876.87	0.11995	0.0544601	2.20253	0.0276279	0.477291
HARS1	2241.57	0.129885	0.059637	2.17792	0.0294119	0.477291
ACTR1A	2964.84	0.132451	0.0602839	2.19713	0.0280114	0.477291
RPL37	10753.8	0.136615	0.0625721	2.18332	0.0290121	0.477291
PXDC1	1907.11	0.138286	0.0628393	2.20063	0.0277622	0.477291
CLTB	3644.63	0.141897	0.065005	2.18286	0.0290461	0.477291
CASP3	1773.75	0.15179	0.0696591	2.17904	0.0293287	0.477291
HDAC3	1314.66	0.153237	0.0696253	2.20089	0.0277441	0.477291
USF1	1064.93	0.155439	0.0713413	2.17881	0.0293454	0.477291
FBXO33	917.7	0.160093	0.0728089	2.19881	0.0278912	0.477291
MRPL47	954.544	0.163184	0.0744213	2.1927	0.0283287	0.477291
DUSP1	1288.79	0.167264	0.0767627	2.17898	0.0293335	0.477291
HMGA2	2196.85	0.170063	0.0774637	2.19539	0.0281359	0.477291
CWF19L1	820.344	0.172163	0.0790337	2.17835	0.02938	0.477291
RPL22L1	944.873	0.189463	0.0867777	2.18332	0.0290123	0.477291
H4C8	768.968	0.191941	0.0882008	2.17618	0.0295418	0.477291
PPP3CA	1011.31	-0.172401	0.0795418	-2.16743	0.0302023	0.477637
ALDH2	872.755	-0.16742	0.0773815	-2.16357	0.0304972	0.477637
ARHGEF17	1180.47	-0.14773	0.0683415	-2.16165	0.0306451	0.477637
SLC25A46	1916.58	-0.135098	0.0625172	-2.16097	0.0306973	0.477637
EIF3A	9477.79	-0.116935	0.0539955	-2.16564	0.0303389	0.477637
YWHAZ	8394.61	-0.0961367	0.044443	-2.16315	0.0305298	0.477637
UBB	20205.6	0.0988882	0.0457613	2.16096	0.0306988	0.477637
PSMD4	2852.48	0.125758	0.0580383	2.16681	0.0302494	0.477637
ATP5F1C	2359.6	0.128351	0.0590781	2.17257	0.0298128	0.477637
RACK1	16796.5	0.129715	0.0597301	2.17169	0.0298792	0.477637
RNF41	3392.25	0.138236	0.0637771	2.16748	0.0301984	0.477637
FNBP4	1325.6	0.142124	0.0656346	2.16538	0.0303588	0.477637
PSG4	2237.59	0.153062	0.070693	2.16516	0.0303754	0.477637
FHL1	1216.23	0.194651	0.0899678	2.16356	0.0304982	0.477637
SEC62	2550.4	-0.14917	0.069122	-2.15807	0.0309226	0.478772
RPS2	14840.9	0.149797	0.0694078	2.15822	0.0309105	0.478772
UQCC2	883.43	0.176761	0.0819467	2.15702	0.0310041	0.478867
PRKG1	835.05	-0.176557	0.0818919	-2.15597	0.0310858	0.478963
ITSN2	1173.94	-0.161064	0.0748649	-2.1514	0.0314447	0.479204
TMBIM1	5140.37	0.100012	0.0464612	2.15259	0.0313509	0.479204
PHB2	3882.83	0.127992	0.0594743	2.15206	0.0313927	0.479204
SRI	1268.68	0.142161	0.0660915	2.15097	0.0314789	0.479204
MFAP2	788.678	0.204038	0.0948552	2.15105	0.0314725	0.479204
ZNF260	671.789	-0.196056	0.0914143	-2.14469	0.0319774	0.481886
CD109	1443.96	-0.152273	0.0710238	-2.14398	0.0320347	0.481886
PAPOLA	3880.2	-0.140694	0.065594	-2.14492	0.0319592	0.481886
SOD1	3992.14	0.0999353	0.0466035	2.14437	0.0320032	0.481886
ECHS1	2150.56	0.134687	0.0627754	2.14554	0.03191	0.481886
METTL3	1029.95	0.177449	0.0828599	2.14155	0.0322294	0.483669
CDC73	1228.46	-0.160638	0.0751368	-2.13794	0.0325216	0.483677
RBM5	2769.61	0.110818	0.051795	2.13955	0.0323909	0.483677
GPS1	2214.17	0.133338	0.0623863	2.1373	0.0325737	0.483677
COX7A2	2110.72	0.149048	0.0697513	2.13684	0.0326109	0.483677
AAAS	839.616	0.169333	0.0791572	2.13919	0.0324199	0.483677
QSER1	1072.3	-0.170333	0.0799612	-2.13019	0.0331557	0.490611
MMP2	6161.19	-0.15668	0.0736466	-2.12746	0.0333817	0.491663
SNX11	915.731	0.157424	0.0739708	2.12819	0.0333215	0.491663
CERT1	1105.77	-0.169985	0.0800093	-2.12456	0.033623	0.492172
XBP1	5008.17	0.104338	0.0491314	2.12365	0.0336992	0.492172
WSB1	2911.96	0.111677	0.0525476	2.12525	0.0335654	0.492172
URM1	1099.42	0.176341	0.0830493	2.12333	0.0337264	0.492172
GCN1	4278.05	-0.10312	0.0485866	-2.12239	0.0338048	0.492186
KLF5	684.868	-0.176939	0.0836121	-2.11619	0.0343287	0.49575
ADM2	981.538	-0.148315	0.0700991	-2.1158	0.034362	0.49575
COPS5	1618.58	0.136345	0.0644035	2.11704	0.0342562	0.49575
NME4	1356.88	0.154587	0.0729971	2.11771	0.0341996	0.49575
NFKBIB	819.148	-0.190446	0.0900623	-2.11461	0.0344635	0.496088
WASHC4	3330.09	-0.149242	0.0706982	-2.11098	0.0347741	0.499426
HSPG2	1509.45	-0.166919	0.0794461	-2.10104	0.0356375	0.502767
NCOA2	1461.97	-0.139406	0.0663807	-2.10011	0.0357196	0.502767
IPO8	1159.69	-0.138914	0.0661428	-2.10021	0.0357101	0.502767
CCND2	5044.29	-0.114277	0.0543649	-2.10204	0.0355498	0.502767
DYNLL2	2757.04	-0.106555	0.0506423	-2.10407	0.0353727	0.502767
SPCS3	4167.73	-0.1055	0.0501211	-2.10489	0.0353007	0.502767
MTA2	4137.12	0.103622	0.0492896	2.1023	0.0355266	0.502767
BCAR3	2254.53	0.130177	0.0618248	2.10557	0.0352416	0.502767
CKS1B	907.733	0.198003	0.0941399	2.10329	0.0354406	0.502767
COX4I1	4523.67	0.107043	0.0509992	2.09891	0.0358248	0.503132
RP2	971.532	-0.160381	0.0764617	-2.09754	0.035946	0.503721
CWC27	815.4	-0.167886	0.0802968	-2.09082	0.036544	0.504205
GUCY1A2	2048.6	-0.15617	0.0747814	-2.08835	0.036766	0.504205
JMJD1C	2556.09	-0.14603	0.0699048	-2.08899	0.0367085	0.504205
RNF213	9070.47	-0.136256	0.0652486	-2.08825	0.0367749	0.504205
KLHL5	1775.11	-0.12919	0.061676	-2.09466	0.0362013	0.504205
SAR1B	2064.07	-0.12257	0.0586644	-2.08934	0.036677	0.504205
TMEM123	4166.44	-0.12193	0.0581982	-2.09508	0.0361637	0.504205
GDI2	5458.69	0.095345	0.045573	2.09213	0.0364265	0.504205
IDH3B	1696.64	0.124936	0.0597912	2.08954	0.036659	0.504205
BID	1160.36	0.147002	0.0703065	2.09088	0.0365389	0.504205
TRIM2	946.378	-0.182911	0.0876726	-2.08629	0.036952	0.504396
HINT3	963.316	-0.175778	0.0843527	-2.08385	0.037174	0.504396
TSC22D2	1277.48	-0.169868	0.0814364	-2.0859	0.0369877	0.504396
DOCK11	1128.65	-0.163092	0.0782672	-2.08379	0.0371792	0.504396
EID1	4286.07	-0.10278	0.0493494	-2.08269	0.0372793	0.504396
EBNA1BP2	2980.61	0.109908	0.0528073	2.08131	0.0374058	0.504396
RPS27L	2353.98	0.124704	0.0598863	2.08235	0.0373108	0.504396
RPS27	7185.9	0.128912	0.0619442	2.0811	0.0374245	0.504396
WNT5B	1305.16	0.182581	0.0878187	2.07906	0.0376115	0.505843
PTER	721.377	-0.188631	0.0910291	-2.07221	0.0382463	0.506096
SLC23A2	812.278	-0.165613	0.0799301	-2.07197	0.0382682	0.506096
GOPC	1542.12	-0.148559	0.0716097	-2.07456	0.0380272	0.506096
FNBP1L	1262.42	-0.146111	0.0704106	-2.07513	0.0379742	0.506096
SF3B6	2268.48	0.115063	0.0553803	2.07769	0.0377381	0.506096
ATP5MC3	2444.02	0.128191	0.0617859	2.07477	0.0380079	0.506096
ACAT1	1476.89	0.134958	0.0650778	2.07379	0.0380988	0.506096
ESS2	793.281	0.165689	0.0799334	2.07284	0.0381871	0.506096
MED12	848.784	-0.1639	0.0792124	-2.06912	0.0385351	0.508567
PTPN11	7189.71	-0.115678	0.0560568	-2.06358	0.0390575	0.510159
RPS6	17383.8	0.0972759	0.0470956	2.0655	0.038876	0.510159
AUP1	2406.86	0.142359	0.0689587	2.06441	0.038979	0.510159
MAZ	1921.53	0.143578	0.0695359	2.06481	0.038941	0.510159
SFT2D1	865.081	0.156082	0.07552	2.06676	0.0387565	0.510159
HSPB8	1247.45	-0.136965	0.0665095	-2.05933	0.0394623	0.510191
SDC3	1437.96	-0.126238	0.0613229	-2.05858	0.0395344	0.510191
SOAT1	2957.43	-0.109578	0.0532319	-2.0585	0.0395422	0.510191
C14orf119	1767.14	0.11711	0.0568413	2.06029	0.039371	0.510191
AREL1	1584.89	0.124457	0.0603918	2.06082	0.0393201	0.510191
SH3BP5L	2098.02	0.12545	0.0608382	2.06202	0.0392057	0.510191
RCN1	2358.78	-0.125752	0.0612042	-2.05462	0.0399153	0.510851
EPAS1	4950.55	-0.107071	0.0520775	-2.05599	0.0397835	0.510851
MTCL1	954.866	0.142206	0.0692035	2.05489	0.0398891	0.510851
HBEGF	862.831	0.178906	0.0870637	2.05488	0.0398901	0.510851
RPL4	21173.6	0.116639	0.0568357	2.05221	0.0401497	0.511788
ARFIP2	1179.52	0.147301	0.0717499	2.05298	0.0400749	0.511788
MRPL17	1542.67	0.135596	0.0661061	2.05118	0.0402492	0.512028
SMIM3	1834.99	0.123077	0.0600675	2.04898	0.0404645	0.51361
SPR	754.576	0.172339	0.0841397	2.04825	0.0405354	0.51361
RPL14	6837.13	0.0992318	0.04848	2.04686	0.040672	0.514314
CCZ1	719.603	-0.664886	0.325233	-2.04433	0.0409206	0.515007
EIF2AK2	3075.62	-0.14488	0.0708494	-2.04489	0.0408653	0.515007
JPT1	3048.04	0.113285	0.0554278	2.04383	0.0409701	0.515007
RPL3	14239.3	0.122114	0.0597876	2.04246	0.0411057	0.51569
SEC24A	1627.12	-0.146453	0.0718733	-2.03765	0.041585	0.520673
RRP1	1231.44	0.141647	0.0695575	2.0364	0.0417104	0.521216
LNPEP	1845.14	-0.133622	0.0656509	-2.03535	0.0418161	0.52151
CHM	1116.26	-0.150405	0.0741387	-2.02869	0.0424897	0.522328
DNAJB14	1327.59	-0.139061	0.0685201	-2.0295	0.0424077	0.522328
ALDH1L2	2548.97	-0.136617	0.0672972	-2.03005	0.042351	0.522328
RALA	1714.24	-0.124847	0.0615558	-2.0282	0.04254	0.522328
MARS1	9757.06	0.0951927	0.0468806	2.03054	0.042302	0.522328
SSR4	3257.69	0.114991	0.0566821	2.0287	0.0424893	0.522328
TMUB2	1068.97	0.151708	0.0746218	2.03303	0.0420495	0.522328
BYSL	771.363	0.165305	0.0813276	2.03258	0.0420945	0.522328
PPP1R15B	3051.21	0.106348	0.0524963	2.02582	0.0427836	0.524305
SRRM2	1358.07	-0.210292	0.105103	-2.00082	0.045412	0.527084
SAFB	1366.38	-0.174501	0.0874459	-1.99553	0.0459851	0.527084
ZNF654	674.907	-0.173495	0.0866527	-2.00219	0.0452643	0.527084
CEP85L	755.011	-0.172074	0.0866898	-1.98494	0.0471509	0.527084
ANKRD50	1139.48	-0.149194	0.0746467	-1.99866	0.0456449	0.527084
FASN	1451.63	-0.148214	0.0742081	-1.99727	0.045796	0.527084
BTBD9	823.19	-0.147424	0.0739009	-1.99489	0.0460553	0.527084
ABHD2	2953.26	-0.146057	0.0722853	-2.02057	0.0433245	0.527084
ROCK2	3119.75	-0.142573	0.0716768	-1.98912	0.0466884	0.527084
PSD3	1516.44	-0.136551	0.0681531	-2.00359	0.0451138	0.527084
MORC2	1246.63	-0.135735	0.0674791	-2.01152	0.0442709	0.527084
SFT2D2	1897.62	-0.135631	0.0677516	-2.00189	0.0452964	0.527084
AP5M1	1523.72	-0.135526	0.0677209	-2.00124	0.0453668	0.527084
MRC2	3534.05	-0.133976	0.0671665	-1.99469	0.0460768	0.527084
KIF1A	2020.61	-0.132193	0.0664121	-1.99049	0.0465369	0.527084
RCBTB1	1265.39	-0.130502	0.0649113	-2.01048	0.0443809	0.527084
EPM2AIP1	1161.32	-0.128085	0.0639467	-2.003	0.0451772	0.527084
SH3PXD2A	2295.98	-0.113521	0.057155	-1.9862	0.0470108	0.527084
MAP3K20	2673.89	-0.110999	0.0554535	-2.00166	0.0453208	0.527084
SMARCC1	2668.28	-0.105399	0.0528602	-1.99393	0.04616	0.527084
TEAD1	4624.54	-0.0952433	0.0479306	-1.98711	0.0469102	0.527084
SEL1L	5779.1	-0.0918439	0.0460044	-1.99642	0.0458887	0.527084
GNAS	8047.44	0.0882065	0.0438016	2.01378	0.0440332	0.527084
STIP1	6012.49	0.0901644	0.0453278	1.98916	0.0466832	0.527084
GSTO1	3662.59	0.108792	0.054014	2.01415	0.0439938	0.527084
PSMA5	2505.15	0.114185	0.0571845	1.99678	0.0458494	0.527084
ATP5MD	2136.39	0.114898	0.057795	1.98803	0.0468078	0.527084
PSMB6	2715.1	0.114906	0.0573728	2.0028	0.0451987	0.527084
GUCD1	3442.27	0.12111	0.0608292	1.99098	0.0464834	0.527084
NDUFS5	1968.74	0.123387	0.0613195	2.0122	0.044199	0.527084
RPL35	7633.97	0.124373	0.0621512	2.00114	0.0453773	0.527084
ACTG1	19804.2	0.130648	0.0656654	1.98959	0.0466356	0.527084
KHDC4	1607.56	0.133241	0.0659955	2.01894	0.0434932	0.527084
NAGK	1094.37	0.133931	0.0665552	2.01233	0.0441851	0.527084
ERRFI1	2521.41	0.134361	0.0668706	2.00927	0.0445087	0.527084
JMJD6	1073.01	0.143179	0.0718056	1.99398	0.0461543	0.527084
THY1	3363.5	0.147142	0.0735033	2.00184	0.0453023	0.527084
OTULIN	860.519	0.148805	0.0740116	2.01056	0.0443722	0.527084
TMEM205	1133.13	0.149763	0.0745717	2.00831	0.0446099	0.527084
TXNDC17	764.953	0.15132	0.0762379	1.98484	0.0471619	0.527084
MRPL11	940.526	0.152298	0.0759524	2.00518	0.0449436	0.527084
MEMO1	780.269	0.152317	0.0761021	2.00148	0.0453404	0.527084
ANAPC1	2965.49	0.155202	0.0776954	1.99757	0.0457633	0.527084
CCNL2	1436.37	0.156551	0.0786847	1.98959	0.0466356	0.527084
FGFRL1	1152.36	0.157663	0.0794085	1.98547	0.0470927	0.527084
PEX2	719.151	0.159366	0.0791266	2.01406	0.044003	0.527084
IGFBP2	2393.56	0.161511	0.081222	1.98852	0.0467546	0.527084
PAK1IP1	801.849	0.162033	0.0809547	2.00153	0.0453356	0.527084
NDUFA2	782.496	0.164194	0.082027	2.00171	0.0453163	0.527084
SELENOM	1367.52	0.172362	0.0859186	2.00611	0.0448447	0.527084
SLC35D1	845.229	-0.15964	0.0805527	-1.9818	0.0475014	0.527949
PIK3CA	1707.56	-0.131842	0.0666136	-1.9792	0.0477934	0.527949
PNPLA6	1621.87	-0.130055	0.065574	-1.98333	0.047331	0.527949
KIF5B	9440.97	-0.107134	0.0541255	-1.97936	0.0477754	0.527949
CCT7	7146.49	0.0898698	0.0453628	1.98114	0.047576	0.527949
TPM3	11880.1	0.0899218	0.0454561	1.97821	0.0479046	0.527949
RANBP1	2043.14	0.123175	0.0621887	1.98066	0.0476292	0.527949
PTRH2	785.089	0.148349	0.0749685	1.97882	0.0478366	0.527949
TANC2	1338.08	-0.14437	0.073152	-1.97356	0.0484317	0.529164
SERF2	5793.82	0.0985771	0.0499135	1.97496	0.0482726	0.529164
PARK7	2949.14	0.112234	0.0568102	1.97559	0.0482016	0.529164
PPP1R8	1660.88	0.122715	0.0621068	1.97587	0.0481696	0.529164
SLC25A1	914.376	0.16387	0.083023	1.97379	0.0484052	0.529164
TET2	743.113	-0.174943	0.0887557	-1.97107	0.0487163	0.530505
STXBP5	1575.3	-0.133801	0.0679016	-1.97051	0.0487804	0.530505
ACAP2	3366.18	-0.119835	0.0608209	-1.97029	0.0488051	0.530505
SRP14	3112.12	0.104268	0.0529746	1.96826	0.0490381	0.532126
DENND5B	786.593	-0.156648	0.0796407	-1.96693	0.0491909	0.532873
DNAJC10	2938.23	-0.103262	0.0525598	-1.96466	0.0494531	0.534801
CLDN12	1205.79	-0.158815	0.0809909	-1.96089	0.0498915	0.535378
PHF6	1375.94	-0.12612	0.064328	-1.96058	0.0499281	0.535378
LRPAP1	5047.81	0.112531	0.0573871	1.96092	0.0498886	0.535378
SUMO3	1677.46	0.127904	0.065224	1.96099	0.0498799	0.535378
COPS4	1075.4	0.135119	0.0688428	1.96272	0.0496784	0.535378
ANKRD13C	1245.84	-0.134179	0.0685663	-1.95692	0.0503565	0.537248
PINK1	2879.71	0.112713	0.0575622	1.9581	0.0502179	0.537248
PRELID1	2381.38	0.11556	0.0590495	1.957	0.0503473	0.537248
BRCA2	1015.84	-0.192876	0.0986441	-1.95527	0.0505509	0.538418
ITGA1	779.865	-0.170046	0.0870864	-1.95262	0.0508649	0.539081
IPO11	936.698	-0.136676	0.0700748	-1.95043	0.0511247	0.539081
SLMAP	2276.98	-0.111685	0.0572249	-1.95169	0.0509748	0.539081
IFITM3	5765.31	0.10534	0.0539598	1.95219	0.0509152	0.539081
DKC1	1741.22	0.111415	0.0571437	1.94974	0.0512076	0.539081
KAT5	1020.54	0.141694	0.0725458	1.95317	0.0508	0.539081
VOPP1	2398.87	0.181186	0.0928773	1.95082	0.051079	0.539081
AAK1	987.415	-0.162741	0.0835591	-1.94762	0.0514604	0.539827
NATD1	712.478	-0.153248	0.0787339	-1.94641	0.051606	0.539827
ZBTB10	1446.77	-0.141746	0.0729856	-1.9421	0.0521244	0.539827
ARF3	2357.1	-0.124044	0.0640434	-1.93687	0.052761	0.539827
RLIM	4539.98	-0.105858	0.0547182	-1.93461	0.0530385	0.539827
UCHL1	8403.73	0.0929758	0.0479682	1.93828	0.0525892	0.539827
RPS20	9720.76	0.100083	0.0516835	1.93646	0.0528118	0.539827
PSMC4	2858.02	0.103609	0.0535613	1.9344	0.0530643	0.539827
ERH	2461.26	0.107329	0.0552824	1.94146	0.0522022	0.539827
NAPA	2083.25	0.108008	0.0558257	1.93473	0.0530233	0.539827
DDX47	1592.35	0.115668	0.0594895	1.94435	0.051853	0.539827
FH	1596.61	0.116837	0.06009	1.94437	0.0518511	0.539827
CLK3	1238.03	0.125627	0.064644	1.94337	0.0519711	0.539827
RBM23	1461.37	0.126946	0.0655854	1.93558	0.0529187	0.539827
PRPF4	1379.3	0.128725	0.0662088	1.94423	0.0518676	0.539827
PEF1	1345.17	0.131734	0.0679425	1.93891	0.0525126	0.539827
STK17A	1405.76	0.135447	0.0698027	1.94043	0.0523279	0.539827
BIN1	1097.49	0.139261	0.0715117	1.94739	0.051488	0.539827
EEF1A1	170181	0.143348	0.0740871	1.93486	0.0530071	0.539827
MRPL14	948.329	0.145081	0.0749134	1.93665	0.0527881	0.539827
MRPS18C	915.214	0.161952	0.0833817	1.94229	0.0521014	0.539827
ATXN7L3	2054.68	0.107415	0.0556096	1.9316	0.0534093	0.539877
TUBB2B	1397.35	0.14025	0.0725938	1.93198	0.0533622	0.539877
PSPC1	1238.82	0.144948	0.0750332	1.93178	0.0533862	0.539877
CDK5RAP3	950.407	0.15031	0.0777419	1.93345	0.0531807	0.539877
ZC3H13	1280.63	-0.161946	0.0839211	-1.92974	0.0536385	0.540263
BUB3	3682.02	0.0905161	0.0469094	1.9296	0.053657	0.540263
PPP1CC	2857.73	0.0996422	0.0516488	1.92923	0.0537029	0.540263
ELOVL1	2319.87	0.125721	0.0652241	1.92752	0.0539144	0.541533
TFPI	1506.74	-0.147501	0.0765842	-1.926	0.054105	0.541732
ATP5F1E	4050.61	0.109491	0.0568423	1.92622	0.054077	0.541732
USP18	768.379	0.225648	0.117296	1.92375	0.054386	0.543689
UNG	1339.83	0.136208	0.0709411	1.92002	0.0548552	0.547517
TGFBR1	3065.82	-0.095856	0.0499446	-1.91924	0.0549534	0.547636
SEPHS2	867.573	-0.145778	0.0760421	-1.91707	0.055229	0.54866
MBNL2	1671.15	-0.134305	0.0700501	-1.91727	0.0552037	0.54866
PAWR	1183.41	-0.129704	0.0676951	-1.916	0.0553645	0.548844
ATP6V1A	2926.83	-0.103525	0.0540524	-1.91526	0.0554589	0.548844
CHCHD3	2322.27	0.110551	0.0577325	1.91489	0.0555069	0.548844
EMG1	1490.54	0.125896	0.0658621	1.91151	0.0559388	0.551397
DECR1	682.403	0.171429	0.0896749	1.91168	0.0559177	0.551397
SELENON	736.047	-0.173444	0.0909337	-1.90737	0.0564722	0.551398
MYO18A	1168.62	-0.139478	0.0732128	-1.90511	0.0567661	0.551398
IRS1	1228.83	-0.136939	0.0718656	-1.90548	0.0567173	0.551398
C4orf3	1425.85	-0.130104	0.0682679	-1.90578	0.0566788	0.551398
FOXK1	1331.87	-0.119696	0.0627338	-1.908	0.0563912	0.551398
TRAM2	2728.13	-0.108997	0.0572317	-1.90449	0.0568459	0.551398
STAG2	3537.81	-0.108822	0.0571829	-1.90305	0.0570347	0.551398
MORF4L2	6768.48	0.0848719	0.0446082	1.90261	0.0570918	0.551398
TXN	3588.2	0.103438	0.0542624	1.90626	0.0566171	0.551398
MGAT4B	2096.73	0.105802	0.0553853	1.91029	0.0560954	0.551398
RPS25	5012.33	0.107236	0.0563653	1.90253	0.0571025	0.551398
RND3	20796.9	0.11801	0.0618235	1.90882	0.0562859	0.551398
UBL4A	984.808	0.140638	0.0737601	1.90669	0.0565606	0.551398
DMAC1	926.347	0.153066	0.0804711	1.90212	0.057155	0.551398
LRRC59	6987.2	0.0860881	0.045341	1.89868	0.0576063	0.554909
MCRS1	836.389	0.148013	0.0780023	1.89755	0.0577552	0.5555
ZKSCAN8	813.846	-0.145939	0.0770691	-1.89361	0.0582768	0.556576
MAP1LC3B	3200.88	-0.108493	0.057228	-1.8958	0.0579867	0.556576
PGK1	10048.3	0.0983603	0.0519371	1.89383	0.0582472	0.556576
IFITM1	5924.75	0.100628	0.0531469	1.89339	0.0583055	0.556576
MAPK8	1300.55	0.131364	0.0693542	1.89411	0.0582109	0.556576
PCF11	2172.33	-0.113323	0.0599032	-1.89177	0.0585215	0.5578
SLC22A4	1116.95	-0.168737	0.0892946	-1.88966	0.0588032	0.557971
SUPT5H	2945.53	-0.0940098	0.0497362	-1.89017	0.0587352	0.557971
KMT5A	1675.47	0.119748	0.063366	1.88978	0.0587879	0.557971
EIF3F	3639.49	0.103522	0.0548134	1.88862	0.0589427	0.558461
PPIG	1225.36	-0.141466	0.0750964	-1.88379	0.0595938	0.558922
NRP1	6086.5	-0.140289	0.0746556	-1.87915	0.0602241	0.558922
RPS6KB1	1171.19	-0.12736	0.067515	-1.88639	0.059242	0.558922
NUMA1	5174.18	-0.10302	0.054771	-1.88092	0.0599827	0.558922
VDAC2	3646.42	0.109499	0.0581685	1.88245	0.0597749	0.558922
GRPEL1	1911.37	0.111178	0.059137	1.88	0.0601076	0.558922
FKBP8	5540.34	0.119466	0.0634122	1.88396	0.0595702	0.558922
MEA1	1857.87	0.121921	0.0647793	1.8821	0.0598224	0.558922
MAF1	2612.9	0.12306	0.0653582	1.88285	0.0597207	0.558922
ZNF263	1664.77	0.125923	0.066997	1.87953	0.0601725	0.558922
S100A16	2067.14	0.131211	0.0697822	1.8803	0.0600673	0.558922
TRIM35	1363.43	0.134406	0.0714261	1.88175	0.0598701	0.558922
STX5	935.617	0.137514	0.0730666	1.88203	0.0598314	0.558922
NFKBIE	706.565	0.182397	0.0966391	1.8874	0.0591066	0.558922
SAMD4B	1018.69	-0.138652	0.0741833	-1.86905	0.0616163	0.559571
DDHD1	998.284	-0.137144	0.0732697	-1.87177	0.0612386	0.559571
BLOC1S6	1838.75	-0.121509	0.0649283	-1.87144	0.0612846	0.559571
REEP3	1868.58	-0.11921	0.0637609	-1.86965	0.0615327	0.559571
CUL4B	3042.13	-0.108936	0.0581029	-1.87488	0.0608093	0.559571
TMX3	2246.29	-0.10712	0.0573035	-1.86935	0.0615741	0.559571
XPO1	6465.63	-0.091169	0.0486254	-1.87492	0.0608031	0.559571
ASNS	9461.92	0.0920337	0.0491147	1.87385	0.0609509	0.559571
BTF3	5225.54	0.0984708	0.0524686	1.87676	0.0605516	0.559571
SEC13	2584.28	0.0986229	0.0527081	1.87112	0.061329	0.559571
CCNY	1926.01	0.10899	0.0582701	1.87043	0.0614248	0.559571
DAD1	2625.53	0.118801	0.0634157	1.87337	0.0610176	0.559571
CTSC	3983.88	0.121165	0.0645819	1.87615	0.0606346	0.559571
RPL36	5500.11	0.122963	0.0655914	1.87468	0.0608364	0.559571
POLR2G	747.385	0.167761	0.0897272	1.86968	0.0615289	0.559571
ZNF37A	1273.69	-0.141003	0.0755273	-1.86691	0.0619142	0.561368
ZEB1	1871.13	-0.131933	0.0707019	-1.86604	0.0620352	0.561368
CGGBP1	2096.06	-0.125793	0.067446	-1.8651	0.0621678	0.561368
TDG	809.153	0.144764	0.077615	1.86515	0.0621601	0.561368
PTTG1	1264.76	0.145028	0.0778147	1.86377	0.0623543	0.562251
MBNL1	4293.15	-0.0954363	0.0512658	-1.8616	0.0626595	0.563403
RPL10	9478.07	0.144214	0.0774472	1.8621	0.0625896	0.563403
MT-ND4	1489.69	-0.3966	0.21314	-1.86075	0.0627799	0.563687
KEAP1	2215.03	0.120201	0.0646383	1.85959	0.062943	0.563741
TBC1D8	871.021	0.144666	0.0778002	1.85945	0.0629635	0.563741
NEMF	1331.34	-0.141637	0.0762684	-1.85708	0.0632997	0.565615
CYB5R3	1740.68	-0.112363	0.060555	-1.85556	0.0635163	0.565615
ODC1	6654.13	0.110376	0.059487	1.85547	0.0635293	0.565615
PITHD1	1338.63	0.126665	0.0682406	1.85615	0.0634319	0.565615
STIM1	1296.95	-0.118983	0.0642422	-1.8521	0.0640113	0.565938
KDM2A	2487.95	-0.0965326	0.0521136	-1.85235	0.0639754	0.565938
P3H1	1808.54	0.110898	0.059807	1.85427	0.0637006	0.565938
STRIP1	1508.24	0.118889	0.0641798	1.85243	0.0639643	0.565938
KLF10	1155.07	0.123418	0.066623	1.85249	0.0639554	0.565938
UQCC1	1079.96	0.130998	0.0707998	1.85026	0.0642767	0.567495
RPS3	11955.7	0.109762	0.0593494	1.84943	0.0643963	0.567761
MME	16650.1	-0.106871	0.0578209	-1.84831	0.064558	0.568397
EIF3CL	1743.05	-0.996543	0.54004	-1.84531	0.0649919	0.568724
RRP15	1103.98	-0.133449	0.0723313	-1.84496	0.0650431	0.568724
PMM2	1238.2	0.131696	0.0713591	1.84553	0.0649602	0.568724
TXNIP	5087.76	0.141548	0.0766918	1.84568	0.0649393	0.568724
SPRY2	1086.69	0.15395	0.0833828	1.8463	0.0648482	0.568724
RBM26	1225.9	-0.146947	0.0797487	-1.84262	0.0653844	0.569063
ATG2A	1691.62	-0.119327	0.0647234	-1.84364	0.0652355	0.569063
SLFN5	3656.9	-0.113401	0.0615562	-1.84224	0.0654405	0.569063
MPG	1190.74	0.150511	0.0816849	1.84258	0.0653908	0.569063
DAP3	2432.3	0.0946816	0.0514252	1.84115	0.0655992	0.569619
UTP18	1400.66	0.113144	0.0614894	1.84006	0.0657597	0.569619
ATP6V0E2	680.054	0.154667	0.0840597	1.83996	0.0657736	0.569619
ADAM10	3425.46	-0.106674	0.058003	-1.83911	0.0658992	0.56993
NCKAP1	7126.35	-0.0974074	0.0530034	-1.83776	0.0660982	0.570097
KIAA1191	4298.69	0.096819	0.0526804	1.83786	0.0660835	0.570097
BRPF3	748.6	-0.156365	0.0853663	-1.83169	0.0669975	0.574033
NBN	1510.33	-0.14889	0.0812487	-1.83252	0.0668745	0.574033
CARMIL1	1020.04	-0.135798	0.0741895	-1.83042	0.0671875	0.574033
WNK1	3883.66	-0.0984262	0.0537575	-1.83093	0.0671112	0.574033
RNF185	2264.8	0.115567	0.0630411	1.8332	0.0667727	0.574033
FCHSD1	880.037	0.144762	0.0789757	1.83299	0.0668035	0.574033
MXD4	1341.83	0.162154	0.0885647	1.83091	0.0671141	0.574033
UBE2H	2712.01	-0.102342	0.0559724	-1.82844	0.0674839	0.57579
FOSL2	2991.82	-0.104755	0.0573315	-1.82718	0.0676726	0.575852
PHPT1	1163.6	0.16381	0.0896406	1.82741	0.067638	0.575852
FNDC3A	3948.09	-0.100965	0.0552948	-1.82594	0.0678592	0.576377
RARS1	3253.05	0.100387	0.0549898	1.82556	0.0679158	0.576377
TAOK1	5484.16	-0.103843	0.0569383	-1.82378	0.0681858	0.57672
MYL6	9924.34	0.0846071	0.0463963	1.82357	0.0682165	0.57672
PHF13	767.242	0.145141	0.0795951	1.82349	0.0682288	0.57672
ERO1A	2003.91	-0.106799	0.0586532	-1.82085	0.0686294	0.578637
SNRPB2	1426.02	0.11312	0.0621264	1.8208	0.0686379	0.578637
SQSTM1	20686.5	0.088854	0.0488549	1.81873	0.0689526	0.57975
RPL18	8186.5	0.106181	0.0583658	1.81924	0.0688746	0.57975
SECISBP2L	1773.46	-0.124891	0.0687393	-1.81688	0.0692361	0.581134
ATP5MPL	1333.91	0.119808	0.065957	1.81646	0.0693003	0.581134
MYEF2	677.775	-0.170077	0.093912	-1.81102	0.070137	0.582
CASK	1195.25	-0.124055	0.068414	-1.81329	0.0697864	0.582
GPD2	1853.79	-0.106182	0.0585916	-1.81223	0.0699499	0.582
AP2M1	8585.07	0.0972934	0.0537106	1.81144	0.0700733	0.582
SNRPD2	2436.84	0.104503	0.0576839	1.81165	0.0700399	0.582
ZNHIT1	1137.32	0.122216	0.0673979	1.81335	0.0697775	0.582
NPTX2	1252.57	0.139135	0.0766881	1.8143	0.0696321	0.582
DELE1	717.915	0.147727	0.0814263	1.81424	0.0696409	0.582
HELZ2	2923.27	-0.159746	0.0882696	-1.80975	0.0703348	0.582879
WASF2	1261.92	-0.11907	0.0658559	-1.80804	0.0705999	0.583147
YBX1	13662.9	0.0819698	0.0453158	1.80886	0.0704735	0.583147
NECAP2	2299.47	0.108637	0.0600948	1.80777	0.0706427	0.583147
EIF3C	2190.56	-0.777547	0.431089	-1.80368	0.0712811	0.584062
ATRX	1801.44	-0.156742	0.0872291	-1.7969	0.0723522	0.584062
SYNM	829.862	-0.139838	0.0777438	-1.7987	0.0720657	0.584062
POLR2A	1213.56	-0.134489	0.074496	-1.80532	0.0710244	0.584062
RPAP1	815.622	-0.134272	0.0747048	-1.79737	0.072277	0.584062
MLF2	2017.93	-0.133934	0.0745846	-1.79573	0.0725379	0.584062
VPS53	1193.13	-0.131821	0.0734749	-1.79409	0.0727981	0.584062
LYRM2	1212.81	-0.130498	0.0725374	-1.79904	0.0720122	0.584062
PTPRG	1291.4	-0.122666	0.0682265	-1.79793	0.0721887	0.584062
SAMD8	2145.01	-0.119721	0.0667475	-1.79365	0.0728697	0.584062
SYMPK	1479.89	-0.113875	0.0632992	-1.79899	0.0720197	0.584062
SCAF11	1510.15	-0.113014	0.062714	-1.80206	0.0715366	0.584062
ZYG11B	1782.18	-0.103144	0.0572654	-1.80115	0.0716785	0.584062
PPP2R1A	5534.48	0.0966354	0.0538763	1.79365	0.0728683	0.584062
AFG3L2	2339.23	0.101712	0.0565299	1.79925	0.0719791	0.584062
VPS18	2893.85	0.104128	0.0578176	1.80098	0.0717059	0.584062
TRIM28	4308.09	0.105166	0.0585649	1.79572	0.0725396	0.584062
ATP6V1D	2649.51	0.105891	0.0587288	1.80305	0.0713799	0.584062
RPL35A	6851.25	0.106034	0.0587818	1.80385	0.0712541	0.584062
TOR1B	1556.57	0.1139	0.0633882	1.79687	0.0723567	0.584062
TK1	2768.99	0.120244	0.0669911	1.79493	0.0726651	0.584062
TRIM32	744.599	0.142037	0.0789591	1.79887	0.0720387	0.584062
FASTKD5	690.692	0.145171	0.0805884	1.80138	0.0716426	0.584062
IDE	1440.9	-0.120333	0.0671896	-1.79095	0.0733021	0.584654
PELO	2012.53	0.0989427	0.0552406	1.79112	0.0732739	0.584654
PRDX6	4194.75	0.111555	0.0622906	1.79088	0.073312	0.584654
ALDH1B1	917.387	0.134197	0.0749197	1.79121	0.07326	0.584654
FZD2	1004.75	-0.15251	0.0853524	-1.78683	0.0739645	0.586076
RGP1	1176.84	-0.120186	0.0673308	-1.78501	0.0742601	0.586076
SUCO	1939.2	-0.11292	0.0631846	-1.78715	0.0739139	0.586076
SLAIN2	1588.38	-0.109849	0.0615526	-1.78463	0.0743213	0.586076
ZBTB4	1787.7	-0.105309	0.0588732	-1.78874	0.0736561	0.586076
UQCRH	2462.17	0.0964558	0.0540182	1.78562	0.0741615	0.586076
SAP30BP	2115.58	0.106376	0.0595648	1.78589	0.074117	0.586076
RNF19B	801.613	0.13505	0.0756264	1.78575	0.07414	0.586076
TMEM183A	1662.93	0.140559	0.078737	1.78516	0.0742348	0.586076
SNRPB	4753.27	0.102654	0.0575592	1.78346	0.0745119	0.586376
PLAU	23060.2	0.114535	0.0642281	1.78326	0.074544	0.586376
LACC1	763.547	-0.19268	0.108334	-1.77858	0.075308	0.588216
UBE2W	927.165	-0.136383	0.0765781	-1.78096	0.0749186	0.588216
NID1	1232.78	-0.119522	0.0672064	-1.77843	0.0753339	0.588216
GSTM3	1684.06	0.11506	0.0646311	1.78026	0.0750339	0.588216
AP2S1	2149.87	0.115943	0.0651763	1.77891	0.0752539	0.588216
VDAC3	1551.38	0.123259	0.0692987	1.77866	0.075295	0.588216
CEP120	1291.09	-0.129359	0.0728286	-1.77621	0.075698	0.589876
MAP3K2	2391.41	-0.109838	0.061924	-1.77375	0.076104	0.589876
PTPN14	3101.45	-0.0916599	0.0516449	-1.77481	0.0759292	0.589876
RPN2	11582	0.0762937	0.0429866	1.77482	0.0759269	0.589876
IRF2BP2	1956.59	0.102099	0.0575599	1.77379	0.0760971	0.589876
NOMO2	5910.6	0.121622	0.0684872	1.77583	0.0757601	0.589876
CAPG	1169.91	0.132314	0.0746376	1.77276	0.0762692	0.590435
DUSP4	1535.54	-0.11875	0.0670451	-1.77119	0.0765286	0.591722
ELK4	1077.28	-0.164235	0.0929331	-1.76724	0.0771879	0.591921
ETNK1	1773.68	-0.140044	0.0797715	-1.75557	0.0791627	0.591921
SNX27	735.563	-0.137437	0.0778361	-1.76572	0.0774434	0.591921
CDC42SE2	868.366	-0.134963	0.0768022	-1.75728	0.0788698	0.591921
ACSL4	3037.16	-0.134588	0.0761191	-1.76813	0.077039	0.591921
ARSA	808.857	-0.133131	0.0758892	-1.75428	0.0793824	0.591921
INSR	1147.3	-0.128851	0.073525	-1.75248	0.079692	0.591921
CPEB4	2155.34	-0.126237	0.0713677	-1.76883	0.0769228	0.591921
GNB4	1072.17	-0.122236	0.0694504	-1.76004	0.0784007	0.591921
BOD1L1	3317.88	-0.118072	0.0669479	-1.76364	0.0777919	0.591921
AZI2	2129.21	-0.113052	0.0639197	-1.76865	0.0769519	0.591921
TBL1XR1	2896.76	-0.109841	0.0627029	-1.75177	0.0798129	0.591921
DEK	4169.4	-0.102044	0.0582042	-1.7532	0.0795675	0.591921
GMFB	2673.86	-0.0987388	0.0562081	-1.75667	0.0789747	0.591921
ITPRIPL2	2712.02	-0.0968142	0.0549739	-1.76109	0.0782223	0.591921
AFF4	7187.05	-0.0925424	0.0528234	-1.75192	0.0797876	0.591921
PSMB7	3583.51	0.0844869	0.0481826	1.75348	0.0795205	0.591921
MTCH1	6317.14	0.0917654	0.0520491	1.76305	0.0778913	0.591921
PITRM1	2744.01	0.0940172	0.0536707	1.75174	0.079818	0.591921
RTCB	2974.79	0.0966101	0.0550927	1.75359	0.0795005	0.591921
AHCY	2887.93	0.0987697	0.0560512	1.76213	0.0780469	0.591921
CDS2	1725.88	0.105514	0.059951	1.76	0.0784077	0.591921
MICALL1	2169.5	0.108598	0.0617051	1.75995	0.0784157	0.591921
CPT1A	1442.93	0.109191	0.0622805	1.75322	0.079565	0.591921
SMARCD2	1197.03	0.113222	0.0644451	1.75688	0.0789389	0.591921
CBR1	1330.35	0.118147	0.066927	1.76531	0.0775111	0.591921
SQLE	1133.54	0.12044	0.0685112	1.75796	0.0787544	0.591921
CIAO2B	1405.6	0.126377	0.0718742	1.75831	0.0786952	0.591921
OGFR	1967.29	0.129623	0.0733626	1.76688	0.0772491	0.591921
TULP3	957.089	0.130041	0.0736237	1.76629	0.0773477	0.591921
RPL18A	9669.89	0.131503	0.0749007	1.75569	0.0791408	0.591921
DENND10	1562.04	0.136363	0.0774653	1.7603	0.0783562	0.591921
PPIP5K1	730.858	0.142987	0.0815596	1.75315	0.0795756	0.591921
TMEM62	701.91	0.148915	0.0842657	1.76721	0.0771929	0.591921
TARBP2	674.31	0.160157	0.0909481	1.76097	0.0782437	0.591921
AURKA	1282.19	0.122994	0.0702505	1.75079	0.0799818	0.592444
ARRDC4	1976.07	0.107817	0.0616256	1.74955	0.0801962	0.59334
MPDU1	1438.01	0.11343	0.0648557	1.74896	0.080298	0.593401
IFNGR2	995.556	0.390057	0.223124	1.74816	0.080436	0.59373
ANAPC5	3102.77	0.0990995	0.0567314	1.74682	0.0806686	0.593913
NDUFV1	2360.35	0.115042	0.0658719	1.74645	0.0807332	0.593913
CHID1	1505.45	0.125846	0.0720605	1.7464	0.0807415	0.593913
NHLRC2	896.191	-0.150316	0.0862135	-1.74353	0.0812414	0.594833
DSP	1633.85	-0.11284	0.0647172	-1.74359	0.081231	0.594833
IQGAP1	8721.34	-0.103712	0.059443	-1.74473	0.0810318	0.594833
PTX3	3722.94	0.314657	0.180408	1.74414	0.0811342	0.594833
DUSP6	1931.92	0.146953	0.0843438	1.74231	0.0814547	0.595708
TMEM131	1073.93	-0.144818	0.0832055	-1.74049	0.0817734	0.596664
LARP4	2197.17	-0.118574	0.0681242	-1.74056	0.081761	0.596664
PHIP	2231.62	-0.125113	0.0720661	-1.73609	0.0825475	0.59887
ATP2C1	2952.33	-0.0990855	0.0570461	-1.73694	0.0823983	0.59887
GYPC	1975.93	0.115936	0.066699	1.7382	0.0821762	0.59887
MEPCE	1723.9	0.118297	0.0681301	1.73635	0.0825028	0.59887
EXOSC9	699.377	0.150005	0.0863365	1.73744	0.0823091	0.59887
MOB1B	1024.79	-0.147249	0.0848824	-1.73474	0.082787	0.599922
LMBRD2	817.909	-0.144594	0.0843493	-1.71423	0.0864868	0.601986
PGPEP1	1015.72	-0.139994	0.0814567	-1.71864	0.0856806	0.601986
PLEC	6758	-0.131588	0.0766757	-1.71616	0.0861324	0.601986
ARMC9	920.585	-0.128047	0.0745864	-1.71676	0.0860235	0.601986
RASA1	1378.47	-0.125258	0.0731794	-1.71166	0.0869598	0.601986
ARID1B	972.126	-0.124526	0.0721478	-1.72599	0.0843493	0.601986
RALGPS2	1594.5	-0.123496	0.0721128	-1.71254	0.086798	0.601986
BMPR2	1208.74	-0.12233	0.0713182	-1.71527	0.0862949	0.601986
ROBO1	1284.29	-0.117323	0.0684061	-1.71509	0.0863283	0.601986
BAG4	1122.96	-0.117078	0.068363	-1.71259	0.0867879	0.601986
TMEM167A	2344.87	-0.115239	0.0665619	-1.7313	0.0833986	0.601986
SSB	2119.13	-0.112172	0.0651556	-1.72161	0.0851411	0.601986
CBL	1811.75	-0.111528	0.0651162	-1.71275	0.0867592	0.601986
FRYL	2430.55	-0.108408	0.0626276	-1.73099	0.0834536	0.601986
HNRNPM	2702.68	-0.089514	0.0520718	-1.71905	0.0856052	0.601986
SMARCA2	3068.17	-0.0875275	0.0506455	-1.72824	0.0839454	0.601986
HSPA9	19062.2	0.0681677	0.0395173	1.72501	0.0845256	0.601986
SAP18	3587.97	0.0809829	0.0472998	1.71212	0.0868745	0.601986
PKM	25439.4	0.0848001	0.0493518	1.71828	0.0857462	0.601986
COTL1	3123.3	0.0930598	0.0543501	1.71223	0.0868545	0.601986
UQCRC1	4496.56	0.093695	0.0540908	1.73218	0.0832413	0.601986
KCTD2	1768.23	0.0960736	0.0559835	1.7161	0.0861428	0.601986
RPL37A	15597.3	0.102332	0.0594314	1.72185	0.0850965	0.601986
PES1	3068.38	0.103634	0.0601139	1.72397	0.0847141	0.601986
RPS29	4307.01	0.105297	0.0609691	1.72705	0.0841585	0.601986
EDF1	4785.59	0.105677	0.0614909	1.71858	0.0856903	0.601986
AKT2	1952.34	0.10568	0.0613645	1.72216	0.0850399	0.601986
PDCD2	1459.74	0.113057	0.0656409	1.72235	0.0850064	0.601986
ALDH18A1	2210.42	0.113317	0.0657306	1.72396	0.0847145	0.601986
TNFRSF1A	1555.44	0.119935	0.0700149	1.71299	0.0867144	0.601986
CCND3	980.378	0.124035	0.0717105	1.72966	0.0836907	0.601986
UQCR10	1290.67	0.124282	0.0720131	1.72583	0.0843788	0.601986
NTMT1	1188.94	0.125524	0.0726414	1.728	0.0839889	0.601986
TBCC	1310.69	0.129153	0.0753197	1.71473	0.0863946	0.601986
B4GALT3	979.991	0.129693	0.0754822	1.71819	0.0857624	0.601986
JAGN1	868.753	0.131637	0.0767038	1.71617	0.0861314	0.601986
RRAS	871.009	0.132968	0.0774387	1.71708	0.0859647	0.601986
TMEM70	765.713	0.134592	0.0779341	1.727	0.0841672	0.601986
TAF12	729.259	0.136805	0.0797844	1.71468	0.0864038	0.601986
SH2D4A	987.524	0.142007	0.0821832	1.72793	0.0840005	0.601986
SCNM1	707.017	0.151528	0.0877799	1.72622	0.0843075	0.601986
MANF	1501.62	0.111944	0.0654258	1.711	0.0870808	0.602167
PEX26	735.005	-0.153657	0.089867	-1.70983	0.0872975	0.602329
DCHS1	1190.25	-0.131347	0.0768408	-1.70933	0.0873889	0.602329
SLC7A1	5696.77	-0.0871849	0.0509932	-1.70974	0.0873148	0.602329
NBEAL1	1004.77	-0.139189	0.0815652	-1.70647	0.0879204	0.60272
PTBP3	1806.53	-0.101259	0.0593041	-1.70745	0.087738	0.60272
DDX42	2392.13	-0.0920983	0.0539698	-1.70648	0.0879188	0.60272
DHX40	1416.21	0.106489	0.0623905	1.70681	0.0878567	0.60272
PHLDA3	1973.86	0.117868	0.0690074	1.70805	0.0876261	0.60272
RALY	2934.98	0.0954692	0.0559622	1.70596	0.0880158	0.602723
C5orf51	1142.64	-0.145183	0.0852312	-1.7034	0.0884925	0.602945
VGLL3	2001.51	-0.124883	0.0733305	-1.70301	0.088566	0.602945
RAB31	1521.4	-0.109599	0.0643703	-1.70263	0.088638	0.602945
GPR107	2956.31	-0.0949108	0.0556889	-1.7043	0.0883243	0.602945
SLC7A6	997.099	0.121707	0.0714769	1.70275	0.0886143	0.602945
SRSF4	1353.22	0.128493	0.0753518	1.70524	0.0881496	0.602945
MRPL13	974.876	0.132047	0.0775729	1.70223	0.088713	0.602945
TTC28	884.439	-0.123887	0.0728492	-1.7006	0.0890189	0.603731
RABGGTB	1704.18	0.0981267	0.0576863	1.70104	0.0889357	0.603731
EIF4A3	2604.36	0.0850114	0.0500245	1.6994	0.0892445	0.60397
TPM2	6235.47	0.125438	0.0738113	1.69944	0.0892369	0.60397
TET3	774.384	-0.144566	0.0850964	-1.69885	0.0893466	0.604017
RCHY1	760.549	-0.139903	0.08242	-1.69744	0.0896144	0.60454
GOLGA4	5958.28	-0.132422	0.0779962	-1.6978	0.0895461	0.60454
RPL24	5962.81	0.0836851	0.0493347	1.69627	0.0898345	0.60474
AK2	3216.42	0.089259	0.0526071	1.69671	0.0897513	0.60474
TINF2	854.267	0.132731	0.0782897	1.69538	0.0900028	0.605231
GCLM	1367.23	-0.11834	0.0698386	-1.69448	0.0901741	0.605741
ZC3H18	966.147	-0.118089	0.0698046	-1.6917	0.0907023	0.606182
TMCO3	2720.65	-0.0990166	0.0585717	-1.69052	0.0909288	0.606182
PHC2	3016.95	0.0892851	0.0528274	1.69013	0.0910037	0.606182
ITGB5	3419.67	0.0955194	0.0564424	1.69233	0.0905823	0.606182
FAM50A	1676.04	0.113138	0.0668031	1.6936	0.090341	0.606182
SMYD2	791.237	0.132039	0.0781148	1.69032	0.0909671	0.606182
MRPS18A	946.114	0.142909	0.0845024	1.69118	0.0908023	0.606182
UQCR11	884.774	0.148601	0.0878324	1.69187	0.0906714	0.606182
TAF8	784.46	-0.128883	0.0762967	-1.68923	0.0911748	0.606685
WASHC2C	2710.64	-0.249198	0.148048	-1.68322	0.0923318	0.607306
ANTXR1	847.722	-0.133382	0.0791133	-1.68597	0.091802	0.607306
SETD5	1296.13	-0.126182	0.0749363	-1.68386	0.0922089	0.607306
CEP57	1487.01	-0.113328	0.0673974	-1.6815	0.0926667	0.607306
PCNT	2219.28	-0.105585	0.0627592	-1.68239	0.0924939	0.607306
ERC1	1798.26	-0.102987	0.0613405	-1.67893	0.093165	0.607306
PRPF40A	4378.56	-0.100435	0.0595621	-1.68622	0.0917531	0.607306
ATAD2	3135.7	-0.0982167	0.0583191	-1.68413	0.0921573	0.607306
HNRNPU	11229.3	-0.0810149	0.0481357	-1.68305	0.0923647	0.607306
MTDH	5329.67	-0.0806884	0.0478306	-1.68696	0.0916104	0.607306
EZR	6589.17	0.0807851	0.048141	1.67809	0.093329	0.607306
POMP	2677.86	0.0947457	0.0563504	1.68137	0.0926913	0.607306
LSG1	2425.23	0.0955827	0.0568661	1.68084	0.0927944	0.607306
DDIT4	2741.67	0.0993626	0.0591938	1.6786	0.0932307	0.607306
OSER1	1566.16	0.0995029	0.059301	1.67793	0.0933609	0.607306
RPL6	13821.7	0.100661	0.0600009	1.67766	0.0934137	0.607306
ISCU	2129.77	0.102149	0.0609055	1.67718	0.0935074	0.607306
RPL27	5435.94	0.103259	0.0614191	1.68121	0.0927214	0.607306
GTF3A	1388.19	0.110575	0.0656791	1.68357	0.0922648	0.607306
EMP3	1603.95	0.110661	0.0660305	1.67591	0.0937554	0.607306
DEDD	890.164	0.120436	0.0716555	1.68076	0.0928091	0.607306
ZNF473	1094.34	0.121104	0.0719104	1.6841	0.092163	0.607306
TRMT10C	850.48	0.12175	0.072642	1.67603	0.0937317	0.607306
KLHL18	1160.26	0.122142	0.0728598	1.67639	0.0936611	0.607306
DGUOK	887.829	0.131379	0.0782257	1.67948	0.0930576	0.607306
DPYD	809.848	0.153762	0.0916506	1.67769	0.0934071	0.607306
ZNF395	949.901	-0.131095	0.0782558	-1.67521	0.0938926	0.607574
SLC12A6	701.871	-0.142127	0.08497	-1.67267	0.0943929	0.609326
HDAC1	2356.89	0.0878375	0.0525212	1.67242	0.0944416	0.609326
EIF3G	2781.38	0.0919692	0.0549933	1.67237	0.0944512	0.609326
UBE2B	672.493	-0.139667	0.0837791	-1.66708	0.0954975	0.609878
ZDHHC20	1258.68	-0.127005	0.0760963	-1.66901	0.0951161	0.609878
ARID5B	2448.43	-0.0984589	0.0589233	-1.67097	0.0947278	0.609878
SLC35F5	3126.73	-0.0962481	0.0576285	-1.67015	0.0948904	0.609878
C16orf72	2315.4	-0.0942223	0.0564732	-1.66844	0.0952277	0.609878
PHB	4063.95	0.0970794	0.0581621	1.66912	0.095094	0.609878
SSU72	2124.86	0.101014	0.0605542	1.66816	0.0952838	0.609878
DCN	2937.72	0.110682	0.066384	1.66731	0.0954538	0.609878
TMEM54	895.501	0.127007	0.0761422	1.66803	0.0953106	0.609878
RSRP1	1055	0.145535	0.0870999	1.67089	0.0947429	0.609878
GPX1	3329.91	0.0985918	0.0591728	1.66617	0.0956797	0.609967
SELENOK	1130.09	0.11609	0.0696798	1.66605	0.0957036	0.609967
SERINC2	1100.56	-0.173279	0.104087	-1.66475	0.0959618	0.610386
MRPL41	818.008	0.142956	0.0858675	1.66484	0.0959442	0.610386
CYB5R4	664.802	-0.15029	0.0905143	-1.66041	0.096833	0.61188
CDC14B	837.792	-0.136313	0.0820516	-1.6613	0.0966527	0.61188
SLC43A3	1361.54	-0.12792	0.0770181	-1.66091	0.096731	0.61188
ASXL2	1406.51	-0.118147	0.0710623	-1.66259	0.0963952	0.61188
SEPTIN11	7442.58	-0.087157	0.0524714	-1.66104	0.0967055	0.61188
CAMLG	1117.99	0.110547	0.066605	1.65973	0.0969678	0.61188
ZNF672	712.663	0.135849	0.0818112	1.66052	0.0968108	0.61188
PSMC1	2918.38	0.139246	0.0838841	1.65998	0.0969179	0.61188
CDK8	903.421	0.125796	0.0758357	1.6588	0.0971556	0.612457
ESRRA	1073.68	0.122841	0.0741106	1.65754	0.097411	0.613314
ST6GALNAC6	736.269	0.137051	0.0827017	1.65717	0.0974849	0.613314
DTX3L	3816.43	-0.109957	0.0664397	-1.65499	0.0979269	0.614711
LAP3	2925.41	0.107682	0.0650789	1.65464	0.0979974	0.614711
FSTL1	14481.4	0.108213	0.065387	1.65495	0.0979336	0.614711
INPP5A	897.688	0.126054	0.0762254	1.6537	0.0981881	0.615299
SGCB	1217.82	-0.120745	0.073053	-1.65285	0.0983621	0.615781
HPS4	1150.36	-0.116312	0.0706631	-1.646	0.0997631	0.616952
FOXO3	1854.67	-0.111835	0.0678901	-1.64729	0.0994981	0.616952
MT-CO2	5400.07	-0.109954	0.0667557	-1.64711	0.0995355	0.616952
GPNMB	5084.19	-0.0913887	0.0554626	-1.64775	0.0994031	0.616952
PCNP	2524.34	-0.0864504	0.0525291	-1.64576	0.0998125	0.616952
ADAM15	3353.87	0.0982166	0.0594961	1.65081	0.0987777	0.616952
SNX12	1737.86	0.0998343	0.0605421	1.64901	0.0991464	0.616952
FBXO31	1308.75	0.113562	0.068829	1.64991	0.0989617	0.616952
ADNP	1128.66	0.118631	0.0720647	1.64617	0.0997287	0.616952
MDK	1626.8	0.125612	0.076266	1.64702	0.0995539	0.616952
CHST15	734.522	0.130637	0.0792925	1.64753	0.0994482	0.616952
PLK3	761.769	0.133302	0.0809621	1.64648	0.0996654	0.616952
BPGM	825.848	0.13706	0.0832507	1.64636	0.0996901	0.616952
DYRK3	1182.25	0.116307	0.0707133	1.64477	0.100018	0.617619
VPS26A	1520.13	-0.0987894	0.0601357	-1.64278	0.100429	0.619559
AK3	1385.8	-0.105412	0.0642654	-1.64026	0.100951	0.621243
RAN	9456.69	0.0663648	0.040469	1.63989	0.101027	0.621243
AIP	748.915	0.130927	0.0798541	1.63957	0.101094	0.621243
NDUFA6	787.347	0.560469	0.341799	1.63976	0.101054	0.621243
TMED8	795.303	-0.1343	0.0819738	-1.63833	0.101353	0.621583
EEF1B2	4925.73	0.0873773	0.0533302	1.63842	0.101334	0.621583
SLC4A1AP	1102.25	0.109913	0.0671063	1.6379	0.101443	0.621583
RBM12B	1125.86	-0.128048	0.0782321	-1.63678	0.101677	0.622326
ANPEP	5872.77	-0.117158	0.0715984	-1.63632	0.101772	0.622326
ACOT7	1105.55	0.115294	0.0704771	1.63591	0.101858	0.622326
KRAS	1058.13	-0.11567	0.0707339	-1.63529	0.101988	0.622521
ZNF532	1648.7	-0.114102	0.0698565	-1.63337	0.10239	0.623192
CTSB	21861.2	0.0940917	0.0576214	1.63293	0.102484	0.623192
TRAPPC3	1981.11	0.0953596	0.0583853	1.63328	0.10241	0.623192
TRIO	8494.18	0.0966615	0.0591964	1.6329	0.102491	0.623192
CREB1	854.39	-0.122722	0.0752181	-1.63155	0.102774	0.624315
MED13L	3430.38	-0.0881064	0.0540226	-1.63092	0.102908	0.62453
TLE3	699.406	-0.167415	0.102815	-1.62831	0.10346	0.626085
SEPHS1	1246.41	0.113859	0.0698912	1.62909	0.103294	0.626085
KDM5D	988.307	0.121618	0.0746773	1.62858	0.103402	0.626085
DDI2	776.362	-0.132752	0.0816282	-1.6263	0.103887	0.627471
RAB7A	2271.31	-0.104679	0.0643612	-1.62643	0.103858	0.627471
SLC35A2	874.239	0.118375	0.0728177	1.62564	0.104026	0.627717
MAN1A2	2286.89	-0.0916034	0.0563921	-1.6244	0.10429	0.628116
YARS1	6307.35	0.0862318	0.0530799	1.62457	0.104255	0.628116
WASHC2A	2776.34	-0.245646	0.151443	-1.62203	0.104797	0.628128
POLR2M	911.35	-0.133719	0.0826265	-1.61836	0.105585	0.628128
SIPA1L1	961.201	-0.132293	0.0818955	-1.61539	0.106227	0.628128
MYCBP2	3737.16	-0.111522	0.0687687	-1.6217	0.104868	0.628128
TAB2	1607.17	-0.10449	0.0646611	-1.61596	0.106103	0.628128
SMC4	2855.93	-0.102402	0.0631158	-1.62245	0.104707	0.628128
RPRD1A	2599.19	-0.0892272	0.0552736	-1.61428	0.106466	0.628128
ARMCX3	2176.78	-0.0869164	0.0536693	-1.61948	0.105344	0.628128
GNA13	3184.27	-0.0862187	0.0532671	-1.61861	0.105531	0.628128
STC2	8961.95	-0.0690841	0.0427959	-1.61427	0.106469	0.628128
HMGXB3	4301.39	0.0798203	0.0492996	1.61909	0.105429	0.628128
PPP1CA	3389.52	0.0845765	0.0522152	1.61977	0.105282	0.628128
CLU	4814.43	0.0883192	0.0546726	1.61542	0.10622	0.628128
QRICH1	2184.78	0.0969779	0.0598389	1.62065	0.105093	0.628128
PISD	1588.64	0.0974286	0.0602828	1.61619	0.106053	0.628128
BRMS1	1630.71	0.107668	0.0663595	1.6225	0.104697	0.628128
SMIM12	995.227	0.116221	0.0716763	1.62147	0.104917	0.628128
PRXL2C	775.664	0.128437	0.0792058	1.62156	0.104898	0.628128
STING1	993.479	0.131789	0.0816074	1.61491	0.10633	0.628128
CARHSP1	815.421	0.135633	0.0839192	1.61623	0.106044	0.628128
DUSP14	1745.69	0.433746	0.268072	1.61802	0.105657	0.628128
NEU1	1178.14	0.4523	0.279604	1.61764	0.105739	0.628128
MTHFD1L	1800.37	0.113647	0.0704387	1.61341	0.106655	0.628642
MXRA7	3589.55	0.113573	0.0704166	1.61288	0.106771	0.628743
ATP6AP2	3443.37	-0.0826783	0.0512861	-1.6121	0.10694	0.629151
MT-CYB	801.587	-0.288063	0.17915	-1.60795	0.107847	0.630145
CCP110	809.684	-0.135662	0.0842689	-1.60987	0.107427	0.630145
RNASEH1	833.836	-0.120739	0.0750641	-1.60847	0.107732	0.630145
SLC38A10	2862.98	-0.105707	0.0656927	-1.60912	0.10759	0.630145
TNKS	2264.45	-0.0957263	0.0595595	-1.60724	0.108002	0.630145
EIF3L	5223.66	0.0764734	0.0475753	1.60742	0.107963	0.630145
ANXA7	2738.88	0.089545	0.0556939	1.60781	0.107877	0.630145
PLK2	2019.31	0.0910581	0.056563	1.60985	0.10743	0.630145
SETD3	1862.78	0.101212	0.0629098	1.60885	0.107649	0.630145
MDM2	6195.08	-0.0750086	0.0466971	-1.60628	0.108213	0.630277
KPNA6	4013.57	-0.0735746	0.0458058	-1.60623	0.108223	0.630277
PEAK1	1416.06	-0.105012	0.065466	-1.60406	0.1087	0.632471
PSMA4	2923.39	0.0840564	0.052432	1.60315	0.108901	0.633064
SLC7A11	5789.77	-0.0967412	0.060391	-1.60191	0.109175	0.634072
LRBA	1613.41	-0.113375	0.0708161	-1.60098	0.109381	0.634107
NONO	6564.33	0.0805624	0.0503098	1.60133	0.109305	0.634107
ELMO2	1450.19	0.103846	0.0649264	1.59944	0.109722	0.635508
ZCCHC9	813.439	-0.135532	0.0848649	-1.59703	0.110258	0.636826
FAP	1441.55	-0.12038	0.0754174	-1.59619	0.110447	0.636826
DSTYK	1358.05	-0.112402	0.0704002	-1.59661	0.110353	0.636826
TSPAN3	3612.28	0.076551	0.0479593	1.59617	0.110451	0.636826
ACTR1B	1272.81	0.106448	0.0666583	1.59691	0.110285	0.636826
SPRED1	1565.01	-0.107079	0.0672042	-1.59334	0.111084	0.638155
NAA30	1519.31	-0.0974886	0.0611805	-1.59346	0.111057	0.638155
KLHDC3	1865.15	0.106073	0.0665627	1.59358	0.111029	0.638155
FEN1	1458.84	0.107456	0.0674	1.59431	0.110867	0.638155
GNL2	2599.94	0.0965867	0.0606594	1.59228	0.111322	0.638368
MYC	1663.86	0.114185	0.0717058	1.59241	0.111292	0.638368
RPTOR	1378.67	-0.108595	0.0682743	-1.59057	0.111706	0.638837
USP33	2341.77	-0.0888239	0.0558366	-1.59078	0.111658	0.638837
AP1S1	1357.95	0.116097	0.0729631	1.59117	0.111571	0.638837
UBE2A	1389.19	-0.0958097	0.0602972	-1.58896	0.11207	0.639746
ECM1	1302.6	0.103393	0.0650872	1.58853	0.112167	0.639746
H2BC12	2405.71	0.114594	0.0721353	1.58859	0.112152	0.639746
SIPA1L3	720.494	-0.147547	0.0929638	-1.58714	0.112481	0.639809
RTF2	2298.27	0.0936163	0.0589747	1.5874	0.112423	0.639809
LARGE1	834.25	0.127904	0.0805717	1.58745	0.112411	0.639809
SOCS4	1705.68	-0.131538	0.0829386	-1.58597	0.112746	0.64017
NDUFAB1	1383.55	0.104506	0.0658809	1.58629	0.112673	0.64017
INTS1	2079.95	-0.106708	0.0673557	-1.58425	0.113136	0.641192
XPR1	1275.64	-0.101485	0.064093	-1.5834	0.11333	0.641192
CLUH	2392.35	-0.0931444	0.0588105	-1.5838	0.113238	0.641192
SMYD5	840.381	0.119405	0.0753988	1.58364	0.113275	0.641192
ATXN2L	733.386	-0.144288	0.0922419	-1.56424	0.117762	0.641279
TMEM38B	748.129	-0.142938	0.0903714	-1.58167	0.113724	0.641279
PURA	890.718	-0.142199	0.0904901	-1.57143	0.116083	0.641279
TMEM164	662.828	-0.136526	0.0863647	-1.58081	0.113922	0.641279
RASGRF2	1176.76	-0.127737	0.0816863	-1.56375	0.117875	0.641279
KTN1	5844.84	-0.115756	0.0738285	-1.56791	0.116903	0.641279
SSX2IP	954.206	-0.112288	0.0714454	-1.57166	0.116029	0.641279
ARL5B	1801.7	-0.111204	0.0710072	-1.56609	0.117327	0.641279
WBP2	1491.39	-0.10958	0.0696756	-1.57273	0.115782	0.641279
RUBCN	1160.97	-0.107933	0.0690948	-1.5621	0.118265	0.641279
CBX5	1796.7	-0.10533	0.0665626	-1.58243	0.113552	0.641279
C14orf132	1378.42	-0.104534	0.0668901	-1.56277	0.118107	0.641279
PAK2	1496.44	-0.104042	0.0660274	-1.57574	0.115086	0.641279
DOCK9	1301.83	-0.103272	0.0658162	-1.56909	0.116627	0.641279
UBE2J1	1976.31	-0.0998102	0.0639385	-1.56103	0.118516	0.641279
SNX13	1753.31	-0.0907718	0.0580957	-1.56245	0.118181	0.641279
ARHGAP5	2592.18	-0.0895241	0.0570468	-1.56931	0.116576	0.641279
HIPK1	2251.33	-0.0877912	0.0561578	-1.5633	0.117983	0.641279
BAZ1B	5625.06	-0.0846752	0.0543218	-1.55877	0.119051	0.641279
ECPAS	5185.41	0.0709427	0.0453877	1.56304	0.118044	0.641279
DDB1	10466.1	0.0734599	0.0469854	1.56346	0.117944	0.641279
OS9	8564.59	0.0744092	0.0471341	1.57867	0.114412	0.641279
CSNK2A1	4248.64	0.0754722	0.0483742	1.56018	0.118718	0.641279
SHMT2	9297.52	0.076908	0.0491059	1.56616	0.11731	0.641279
TMED9	2836.27	0.0809602	0.051785	1.56339	0.117961	0.641279
MCM7	4868.02	0.0834054	0.0530905	1.571	0.116182	0.641279
SMURF2	6421.4	0.0836555	0.0534727	1.56445	0.117711	0.641279
PSMC2	2641.87	0.0843034	0.0538509	1.5655	0.117467	0.641279
RPL28	4320.59	0.0850653	0.0541953	1.56961	0.116507	0.641279
EIF3K	2284.25	0.0877981	0.0559139	1.57024	0.11636	0.641279
FRMD6	7274.61	0.0886189	0.0563314	1.57317	0.11568	0.641279
KCMF1	2076.03	0.0914889	0.0580559	1.57588	0.115054	0.641279
FAU	5576.79	0.0948462	0.0603994	1.57032	0.116342	0.641279
MRPS15	1821.76	0.0961339	0.0615222	1.56259	0.118149	0.641279
RPL31	7605.55	0.0969054	0.0615555	1.57428	0.115424	0.641279
DCUN1D3	1672.78	0.0991086	0.0629777	1.57371	0.115555	0.641279
NCAPD3	1377.92	0.101989	0.065438	1.55856	0.1191	0.641279
NEDD8	1314.85	0.104435	0.0670079	1.55855	0.119103	0.641279
SLC2A3	2709.98	0.104462	0.0667753	1.56438	0.117729	0.641279
ANAPC7	1332.27	0.105123	0.0666807	1.57651	0.114909	0.641279
LMF2	1880.5	0.105735	0.0670355	1.5773	0.114727	0.641279
FBXW5	2624.91	0.106313	0.0681216	1.56064	0.118608	0.641279
SLC4A7	1950.13	0.106805	0.067717	1.57723	0.114743	0.641279
NDUFA8	972.472	0.109364	0.0700191	1.56192	0.118306	0.641279
TLK2	1957.75	0.110733	0.0699893	1.58214	0.113617	0.641279
MASP1	1374.77	0.111354	0.0712596	1.56266	0.118133	0.641279
DDX49	1454.62	0.11238	0.0717822	1.56557	0.117449	0.641279
ENTPD6	1685.88	0.112994	0.0719092	1.57135	0.116102	0.641279
ADPRS	1310.24	0.113861	0.0725488	1.56944	0.116546	0.641279
CHMP7	1245.5	0.116978	0.0745332	1.56947	0.116539	0.641279
CTDSP1	1431.91	0.118498	0.0754865	1.5698	0.116463	0.641279
SYTL2	737.3	0.122144	0.0780739	1.56446	0.117709	0.641279
VEGFC	1653.63	0.122207	0.0783948	1.55887	0.119027	0.641279
ZFAND2A	904.324	0.122947	0.0788078	1.56009	0.118739	0.641279
CAVIN3	1267.56	0.135736	0.0866148	1.56712	0.117086	0.641279
PSMG3	718.963	0.140915	0.0891273	1.58106	0.113865	0.641279
HMGN2	3050.77	0.213291	0.135242	1.57711	0.114771	0.641279
FKTN	1105.1	-0.119994	0.0770632	-1.55708	0.119452	0.642137
USP37	954.41	-0.111856	0.0718396	-1.55702	0.119465	0.642137
SIK3	842.091	-0.11452	0.0736071	-1.55582	0.11975	0.642296
SPRING1	2181.72	-0.0850193	0.054653	-1.55562	0.119798	0.642296
INTS10	850.345	0.11911	0.0765363	1.55626	0.119646	0.642296
FOXN2	1028.01	-0.134953	0.0867941	-1.55486	0.119979	0.64272
ACTR2	4037.62	-0.103302	0.0664987	-1.55345	0.120315	0.643981
ATP5ME	974.062	0.132165	0.0851203	1.55268	0.120499	0.64442
PEX6	689.364	-0.144926	0.0934023	-1.55163	0.12075	0.644831
HIGD1A	2173.17	0.0864228	0.0557023	1.55151	0.120779	0.644831
MT-ND5	1117.65	-0.390791	0.252062	-1.55038	0.121051	0.645465
DPP4	1822.88	-0.134384	0.0868362	-1.54755	0.12173	0.645465
ZBTB21	1344.43	-0.105558	0.0682097	-1.54755	0.121731	0.645465
H6PD	1740.16	-0.0995819	0.064318	-1.54827	0.121556	0.645465
ADIPOR1	3174.12	0.0801749	0.0518599	1.54599	0.122107	0.645465
RPL8	12382.4	0.0912047	0.058968	1.54668	0.12194	0.645465
NIBAN2	12006.9	0.0917862	0.0592783	1.5484	0.121527	0.645465
RUVBL1	1453.44	0.106521	0.0688931	1.54618	0.122061	0.645465
SH3GLB2	959.433	0.116163	0.0750444	1.54792	0.121641	0.645465
MRPS9	673.088	0.125839	0.0813352	1.54717	0.121823	0.645465
LIF	2282.57	0.298142	0.192854	1.54595	0.122118	0.645465
SOCS7	998.987	0.353923	0.228617	1.5481	0.121598	0.645465
PGAM1	8861.11	0.24779	0.160381	1.54501	0.122345	0.646128
EEA1	1709.91	-0.122096	0.0793369	-1.53896	0.123815	0.646894
FOXJ3	1192.98	-0.104773	0.0679416	-1.5421	0.12305	0.646894
TEX261	1500.16	-0.101525	0.0658898	-1.54084	0.123357	0.646894
ZNF148	2583.77	-0.0904144	0.0586072	-1.54272	0.122899	0.646894
BEX3	1744.74	0.0913524	0.0592842	1.54092	0.123336	0.646894
POLE3	1571.91	0.0971891	0.0629709	1.5434	0.122735	0.646894
C11orf95	1545.52	0.0979036	0.0635553	1.54045	0.123451	0.646894
ZYX	1542.58	0.0994423	0.0646038	1.53926	0.12374	0.646894
PHLDB1	1505.09	0.102919	0.0667798	1.54117	0.123275	0.646894
HYAL2	984.38	0.11503	0.0747362	1.53915	0.123768	0.646894
TBL2	1179.8	0.117952	0.0766176	1.53949	0.123686	0.646894
SLC22A15	797.451	0.123526	0.0800489	1.54313	0.122799	0.646894
GMNN	696.727	0.129476	0.0839793	1.54177	0.123131	0.646894
ARHGAP31	833.259	-0.126738	0.0825946	-1.53446	0.124917	0.647389
PBRM1	1944.02	-0.0991724	0.0646158	-1.5348	0.124833	0.647389
CD63	17453.3	0.063568	0.0413892	1.53586	0.124573	0.647389
SLC3A2	20016.7	0.0775476	0.0505391	1.53441	0.124929	0.647389
TKT	4934.73	0.0792694	0.0515804	1.53681	0.124339	0.647389
ATP6V0B	4183.87	0.0974609	0.0635021	1.53477	0.124842	0.647389
ELOF1	1211.9	0.100987	0.065812	1.53448	0.124911	0.647389
POLR2F	859.782	0.11452	0.0745139	1.53689	0.12432	0.647389
MRPS11	982.147	0.120913	0.0786844	1.53668	0.124372	0.647389
ADI1	1545.06	0.337536	0.219848	1.53532	0.124706	0.647389
CCT2	7329.69	0.0634488	0.0413644	1.5339	0.125055	0.647511
SPAST	687.773	-0.130682	0.0852228	-1.53342	0.125172	0.647591
ZC3HAV1	2802.88	-0.084975	0.0554368	-1.53283	0.125318	0.647632
YBX3	2726.88	0.0939346	0.0612926	1.53256	0.125384	0.647632
TSG101	1273.39	0.0967085	0.0631609	1.53115	0.125733	0.648379
CHKA	663.793	0.133386	0.0871069	1.53129	0.125698	0.648379
CELF2	687.532	-0.126307	0.0825364	-1.53032	0.125937	0.648709
HNRNPC	10298.2	0.0759925	0.0496797	1.52965	0.126104	0.648709
TOM1	993.903	0.111848	0.0731019	1.53002	0.126011	0.648709
PDCD5	1743.18	0.0979986	0.06409	1.52908	0.126245	0.648911
PGM3	3122.96	0.0800009	0.0523366	1.52859	0.126367	0.649012
TIMM17B	694.797	0.139486	0.0913079	1.52765	0.126601	0.649686
CLTA	4748.43	0.0784083	0.0514243	1.52473	0.127326	0.650433
SDHB	2470.33	0.0791246	0.0518319	1.52656	0.12687	0.650433
TRIOBP	3843.25	0.0858996	0.0563398	1.52467	0.127342	0.650433
HAX1	3766.33	0.0872707	0.057242	1.52459	0.127361	0.650433
ANKRD27	1329.23	0.106031	0.0694772	1.52612	0.126979	0.650433
CYSTM1	1081.99	0.107337	0.0703663	1.5254	0.127159	0.650433
SH3BP4	2567.72	-0.0828021	0.0543372	-1.52386	0.127545	0.650847
CDK14	819.864	-0.127107	0.0835343	-1.52161	0.128106	0.652662
KLHL24	2291.94	-0.100563	0.0660807	-1.52182	0.128055	0.652662
MCMBP	2636.92	0.0823672	0.0542307	1.51883	0.128805	0.654054
C8orf33	982.324	0.116611	0.0767631	1.5191	0.128737	0.654054
IFITM2	880.492	0.126423	0.0832359	1.51885	0.1288	0.654054
SLC2A6	745.16	0.129633	0.0853341	1.51912	0.128732	0.654054
VIPAS39	732.924	0.130408	0.0858811	1.51848	0.128894	0.654054
EP300	1541.16	-0.117244	0.0773307	-1.51613	0.129486	0.656529
UBR5	4890.5	-0.0801618	0.0529228	-1.51469	0.129851	0.657671
DDX23	3189.06	0.0784903	0.0518285	1.51443	0.129918	0.657671
POLK	1157.93	-0.128751	0.0850864	-1.51318	0.130235	0.657799
MAN2A1	2760.53	-0.0971992	0.0642384	-1.5131	0.130254	0.657799
RBM6	1585.26	0.0916639	0.0605786	1.51314	0.130244	0.657799
CTSS	1013.51	-0.475121	0.315677	-1.50508	0.132303	0.659041
BIRC3	886.815	-0.160996	0.107898	-1.49211	0.13567	0.659041
MYSM1	930.117	-0.146798	0.0976699	-1.503	0.13284	0.659041
EPN1	1021.66	-0.132529	0.08922	-1.48542	0.137433	0.659041
CIT	730.406	-0.131155	0.0883009	-1.48532	0.137459	0.659041
CTH	753.277	-0.128749	0.085798	-1.50061	0.133457	0.659041
POGLUT3	913.786	-0.127053	0.0857206	-1.48218	0.138292	0.659041
SETDB2	920.256	-0.122728	0.0825178	-1.48729	0.136938	0.659041
EGFR	2513.59	-0.111787	0.0748736	-1.49301	0.135434	0.659041
SREK1	1758.63	-0.110162	0.0731896	-1.50515	0.132284	0.659041
RYBP	2024.49	-0.10947	0.0730692	-1.49817	0.134088	0.659041
ST3GAL1	1643.42	-0.106878	0.0721026	-1.4823	0.13826	0.659041
BMP2K	1524.18	-0.106301	0.0713364	-1.49014	0.136188	0.659041
SEL1L3	1224.07	-0.105961	0.0706268	-1.5003	0.133537	0.659041
PHF20L1	1607.54	-0.105135	0.0706908	-1.48725	0.13695	0.659041
MEGF8	1567.09	-0.105086	0.0702716	-1.49542	0.134805	0.659041
B4GALT1	1376.51	-0.104096	0.0691536	-1.50528	0.132251	0.659041
RANBP2	6204.63	-0.103656	0.0689761	-1.50279	0.132894	0.659041
LTBP2	1009.27	-0.103042	0.0693559	-1.48569	0.137361	0.659041
SSH1	1291.2	-0.100885	0.0675285	-1.49396	0.135186	0.659041
ZNF644	1863.09	-0.0992675	0.0664304	-1.49431	0.135095	0.659041
CHD9	2438.71	-0.0985453	0.0665085	-1.4817	0.138421	0.659041
RELA	1277.06	-0.0972438	0.0654244	-1.48635	0.137185	0.659041
PPP1R2	1634.68	-0.0966523	0.0647999	-1.49155	0.135817	0.659041
PANK3	4350.86	-0.0945824	0.0631053	-1.4988	0.133924	0.659041
CANT1	1824.92	-0.0920648	0.061439	-1.49847	0.13401	0.659041
CLCN3	2652.05	-0.0855212	0.0568363	-1.50469	0.132403	0.659041
WNT5A	2674.63	-0.0833318	0.0557721	-1.49415	0.135137	0.659041
ARPP19	3551.79	-0.0822916	0.0546115	-1.50686	0.131847	0.659041
WWC2	2506.28	-0.0798639	0.0538947	-1.48185	0.13838	0.659041
ELL2	3842.68	-0.0776996	0.0520435	-1.49297	0.135444	0.659041
CCT3	7235.25	0.0672768	0.0450327	1.49395	0.135187	0.659041
FKBP4	4283.24	0.0698743	0.0469735	1.48752	0.136876	0.659041
FXR2	2678.87	0.0756286	0.0507317	1.49075	0.136026	0.659041
PDIA4	4452.75	0.0771848	0.0521018	1.48142	0.138494	0.659041
IP6K1	2563.58	0.077446	0.0517892	1.49541	0.134808	0.659041
AKT1	4678.28	0.0779589	0.0518076	1.50478	0.132382	0.659041
RIC8A	4037.69	0.0779856	0.0523996	1.48829	0.136675	0.659041
SRSF2	3073.96	0.079208	0.0531913	1.48912	0.136457	0.659041
PPP4R1	2561.41	0.0810516	0.0546592	1.48285	0.138113	0.659041
PGD	2771.66	0.0823396	0.0555111	1.4833	0.137995	0.659041
ATP6V1G1	3031.42	0.0828396	0.0557262	1.48655	0.137135	0.659041
FEM1A	2408.97	0.0833979	0.0554231	1.50475	0.132388	0.659041
MRPL51	2364	0.0837085	0.0564684	1.4824	0.138235	0.659041
ANXA6	6200.71	0.0837974	0.0564513	1.48442	0.137698	0.659041
DCTN2	2430.51	0.0839288	0.0564061	1.48794	0.136767	0.659041
ALAS1	1974.8	0.0869319	0.0583449	1.48997	0.136233	0.659041
TIMM44	2348.61	0.0878294	0.0581858	1.50946	0.13118	0.659041
UBL5	2241.07	0.0883924	0.0585065	1.51081	0.130836	0.659041
RNPS1	2530.41	0.0899681	0.0599485	1.50076	0.133418	0.659041
IK	2417.92	0.0900167	0.0600702	1.49853	0.133997	0.659041
NDUFA4	2520.68	0.0901758	0.0597367	1.50955	0.131157	0.659041
PABPC4	1790.79	0.090394	0.0605248	1.4935	0.135305	0.659041
POMGNT1	2318.13	0.0914306	0.0614562	1.48774	0.136821	0.659041
PLEKHO2	1451.8	0.0944441	0.0629561	1.50016	0.133573	0.659041
COX6A1	2411.41	0.0945533	0.0630858	1.49881	0.133924	0.659041
BAG1	1392.32	0.0954407	0.0633559	1.50642	0.131959	0.659041
LAMTOR1	1884.35	0.0957771	0.0645676	1.48336	0.137979	0.659041
CNN1	1785.62	0.0967552	0.0648911	1.49104	0.135951	0.659041
RNF139	1287.49	0.09802	0.0660838	1.48327	0.138003	0.659041
UTP6	1346.15	0.101504	0.0683066	1.48601	0.137277	0.659041
RPL22	2336.88	0.102862	0.0689908	1.49095	0.135975	0.659041
RALGAPA1	1525.19	0.104937	0.069789	1.50364	0.132675	0.659041
VKORC1	1199.08	0.106208	0.0714959	1.48552	0.137407	0.659041
DYNC2I2	916.877	0.109152	0.0729514	1.49623	0.134593	0.659041
ALMS1	1073.37	0.109621	0.0727114	1.50761	0.131654	0.659041
EPHA4	985.717	0.111723	0.0752189	1.4853	0.137465	0.659041
YRDC	833.994	0.115668	0.0767121	1.50783	0.131599	0.659041
ASF1B	1036.8	0.116323	0.078453	1.48271	0.138152	0.659041
NCAPH2	1356.12	0.121374	0.0808643	1.50096	0.133366	0.659041
MRPS21	1017.38	0.123655	0.0830085	1.48967	0.136311	0.659041
DOP1A	773.544	0.124484	0.0829412	1.50087	0.133389	0.659041
ZUP1	662.235	0.126891	0.0840329	1.51001	0.13104	0.659041
CAPRIN2	663.744	0.12731	0.0848545	1.50034	0.133528	0.659041
H2AC11	762.931	0.133012	0.0890908	1.49299	0.135439	0.659041
CRBN	818.382	0.134772	0.090707	1.4858	0.137332	0.659041
TAGLN	2411.18	0.33418	0.221794	1.50671	0.131884	0.659041
ACER3	722.951	-0.120418	0.0813936	-1.47946	0.139018	0.659557
C1QBP	2904.54	0.0818484	0.0552952	1.48021	0.138817	0.659557
PSMD13	2470.76	0.0824342	0.0557093	1.47972	0.138948	0.659557
EMC3	1910.48	0.0901225	0.0609135	1.47952	0.139002	0.659557
ANKRD17	3593.68	-0.0864396	0.0584622	-1.47855	0.139259	0.659715
ATP5MF	1010.39	0.1074	0.0726216	1.4789	0.139167	0.659715
GTF3C4	1303.69	-0.0912246	0.0617468	-1.4774	0.139569	0.659973
PSME4	2121.5	-0.0863008	0.0584224	-1.47719	0.139626	0.659973
ELAC2	2338.04	0.0857832	0.0580582	1.47754	0.139531	0.659973
TUG1	3914.01	-0.0805028	0.0545406	-1.47602	0.139939	0.660193
MAPRE1	2600.34	0.0798735	0.0541086	1.47617	0.139898	0.660193
COPS3	2163.2	0.0866841	0.0587658	1.47508	0.140192	0.660193
FBXO9	1160.79	0.100844	0.0683638	1.4751	0.140185	0.660193
KLHL20	804.595	0.111546	0.07561	1.47528	0.140137	0.660193
SLC30A7	2404.36	-0.0808445	0.0548492	-1.47394	0.140498	0.661141
SFSWAP	906.644	0.109684	0.0744707	1.47285	0.140791	0.661167
BTBD2	1164.24	0.122074	0.0828536	1.47337	0.140652	0.661167
ARMCX6	1102.17	0.263709	0.179058	1.47276	0.140816	0.661167
PPIF	2812.01	0.0797719	0.0541881	1.47213	0.140986	0.661478
PPARA	876.964	-0.111052	0.0755558	-1.4698	0.141615	0.662007
SNTB2	1382.83	-0.0945545	0.0643275	-1.46989	0.141591	0.662007
USO1	3603.06	-0.0919316	0.06254	-1.46997	0.141571	0.662007
ARHGEF18	1908.71	-0.0847743	0.0576331	-1.47093	0.14131	0.662007
TRA2B	2854.47	-0.0794232	0.0540374	-1.46978	0.14162	0.662007
C3	3390.08	-0.266794	0.181981	-1.46606	0.142633	0.662125
TP53I11	673.581	-0.128452	0.0875388	-1.46738	0.142273	0.662125
SIN3B	1425.75	-0.101709	0.0693524	-1.46655	0.142499	0.662125
CNIH1	2739.16	-0.0913553	0.0622613	-1.46729	0.142297	0.662125
RPS7	8374.96	0.0683588	0.0466342	1.46585	0.142689	0.662125
EIF3D	4560.12	0.074013	0.0503983	1.46856	0.141952	0.662125
UQCRC2	2529.01	0.0775396	0.0528405	1.46743	0.14226	0.662125
TES	2319.96	0.089202	0.0608272	1.46648	0.142517	0.662125
NANS	1457.68	0.0910309	0.0619608	1.46917	0.141787	0.662125
TRUB2	1129.94	0.101259	0.0690422	1.46662	0.142479	0.662125
AKTIP	933.081	0.11659	0.079564	1.46537	0.142821	0.662257
TMEM258	1049.97	0.123111	0.0840621	1.46452	0.143053	0.662845
POLR1B	1201.69	0.0995369	0.0680549	1.4626	0.143578	0.664759
IRF3	987.314	0.113413	0.0775612	1.46224	0.143675	0.664759
HNRNPH1	5854.76	0.0669386	0.0458042	1.46141	0.143904	0.665331
LCORL	662.801	-0.153059	0.104842	-1.45989	0.144319	0.665623
TUBB2A	1399.09	0.0992222	0.0679662	1.45988	0.144324	0.665623
L3MBTL2	1162.4	0.107916	0.0738876	1.46054	0.144141	0.665623
HRAS	674.731	0.41417	0.283746	1.45965	0.144386	0.665623
H2AC18	711.439	-0.797027	0.548731	-1.45249	0.146365	0.665746
KLF12	733.829	-0.141508	0.097915	-1.44521	0.148398	0.665746
IL1R1	1222.8	-0.141351	0.0976845	-1.44702	0.147892	0.665746
UGGT2	1252.28	-0.124641	0.0857612	-1.45334	0.146128	0.665746
BRCA1	960.956	-0.120536	0.0828903	-1.45416	0.145902	0.665746
SPNS1	1298.41	-0.116525	0.0804971	-1.44756	0.14774	0.665746
DPF2	936.723	-0.115167	0.0793019	-1.45225	0.146431	0.665746
AFF1	1540.93	-0.107082	0.0735342	-1.45623	0.14533	0.665746
BPTF	1806.95	-0.106639	0.0735097	-1.45068	0.146868	0.665746
PRRC2C	3233.52	-0.0977358	0.0671324	-1.45587	0.14543	0.665746
CHMP2B	1906.38	-0.0959156	0.0662514	-1.44775	0.147686	0.665746
RNMT	2950.52	-0.0951201	0.0653035	-1.45659	0.145231	0.665746
ZDHHC2	1342.18	-0.0928603	0.0641757	-1.44697	0.147905	0.665746
DENR	2159.78	-0.0860011	0.059	-1.45765	0.144938	0.665746
NUDC	1837.58	-0.0854117	0.0588162	-1.45218	0.146452	0.665746
TBC1D9	1783.41	-0.0838128	0.0578802	-1.44804	0.147606	0.665746
KDELR2	3273.09	-0.0798197	0.0551735	-1.4467	0.14798	0.665746
ITPR3	4404.96	-0.0723763	0.0498933	-1.45062	0.146885	0.665746
SEC23A	3270.82	-0.0723024	0.0499964	-1.44615	0.148134	0.665746
RPS4X	8280.09	0.0788557	0.0545468	1.44565	0.148275	0.665746
GSTP1	4409.94	0.0801606	0.0553054	1.44942	0.147221	0.665746
PNP	2398.09	0.0804629	0.0552342	1.45676	0.145183	0.665746
DKK3	13013.2	0.0825557	0.0568917	1.4511	0.146751	0.665746
TRPC4AP	3344.51	0.083554	0.0573584	1.4567	0.145199	0.665746
TOMM40	2329.01	0.0854654	0.0589851	1.44893	0.147357	0.665746
RPAIN	1289.52	0.0907461	0.0627343	1.44651	0.148033	0.665746
ITGB1BP1	1323.66	0.0933215	0.0639837	1.45852	0.144697	0.665746
POLR2L	1778.77	0.0959061	0.0657552	1.45853	0.144694	0.665746
RNF220	1464.76	0.0981632	0.0676235	1.45161	0.146609	0.665746
DNAJB12	1480.93	0.100832	0.0693535	1.45389	0.145977	0.665746
EIF2D	1189.52	0.103866	0.0714354	1.45399	0.145949	0.665746
CYC1	1669.01	0.108173	0.0747305	1.44751	0.147755	0.665746
NOP16	877.883	0.109727	0.0754789	1.45374	0.146017	0.665746
MCTS1	742.723	0.114684	0.0788019	1.45535	0.145573	0.665746
SNRPA	958.038	0.115131	0.0795021	1.44815	0.147574	0.665746
RHOG	807.712	0.132328	0.0915572	1.4453	0.148373	0.665746
ADAMTS1	1818.91	0.13364	0.0924043	1.44626	0.148105	0.665746
NSF	1114.69	0.314238	0.2166	1.45078	0.146842	0.665746
TTC3	2753.4	-0.0977362	0.0676716	-1.44427	0.148663	0.666462
RNF217	791.024	-0.123497	0.0856502	-1.44187	0.149338	0.666665
NFATC2IP	1261.01	-0.0965949	0.0669403	-1.443	0.14902	0.666665
STARD3NL	1191.5	0.0951709	0.0659987	1.44201	0.149299	0.666665
PIH1D1	1213.94	0.102719	0.0711892	1.44291	0.149047	0.666665
MRPL54	687.008	0.120469	0.0835289	1.44224	0.149233	0.666665
SLC39A13	1203.58	0.125238	0.0868197	1.4425	0.149161	0.666665
PLEKHA2	1466.5	-0.0928595	0.0645054	-1.43956	0.149991	0.666836
CTR9	2065.42	-0.0898147	0.0623926	-1.43951	0.150007	0.666836
DIP2B	2205.57	-0.0772429	0.0536352	-1.44015	0.149824	0.666836
ARFGEF2	4576.24	-0.070984	0.0492569	-1.4411	0.149557	0.666836
ALDH3A2	773.538	0.10868	0.0754608	1.44022	0.149805	0.666836
SCAMP3	1249.08	0.386608	0.268537	1.43968	0.149958	0.666836
CCDC82	1248.64	-0.123961	0.086281	-1.43672	0.150798	0.667416
SVIL	1665.41	-0.111813	0.0778899	-1.43553	0.151135	0.667416
TMEM14B	1046.97	-0.100373	0.069928	-1.43538	0.151178	0.667416
PNMA1	1116.86	-0.100336	0.0699107	-1.43521	0.151228	0.667416
TMEM181	1848.16	-0.089644	0.0624202	-1.43614	0.150963	0.667416
RRP12	3029.95	0.0881011	0.0613955	1.43498	0.151294	0.667416
GPC1	2094.4	0.105358	0.0732848	1.43765	0.150533	0.667416
MRPL39	843.891	0.10715	0.074508	1.4381	0.150406	0.667416
MOSMO	782.739	0.109391	0.0762287	1.43504	0.151277	0.667416
KMT5B	825.512	0.116625	0.0811137	1.43779	0.150492	0.667416
OAS1	2893.95	0.122356	0.0851856	1.43634	0.150906	0.667416
TMEM33	3122.77	-0.0951312	0.0663223	-1.43438	0.151465	0.667707
KIF14	740.866	-0.123396	0.0862402	-1.43084	0.152477	0.668139
UFL1	1117.43	-0.118843	0.0829139	-1.43333	0.151765	0.668139
UCHL5	776.445	-0.113057	0.0792136	-1.42724	0.153511	0.668139
YOD1	1839.3	-0.109872	0.0767069	-1.43236	0.152041	0.668139
ZRANB2	1882.29	-0.106677	0.0747901	-1.42635	0.153768	0.668139
RAB8B	1594.26	-0.105359	0.0737713	-1.42818	0.153239	0.668139
SCN8A	1262.97	-0.102581	0.0716684	-1.43133	0.152335	0.668139
PKD2	2282.45	-0.096296	0.0674926	-1.42677	0.153648	0.668139
AVL9	2442.47	-0.0864205	0.0605376	-1.42755	0.153421	0.668139
KIRREL1	3154.82	-0.0815292	0.057111	-1.42756	0.153419	0.668139
OTUD7B	2355.38	-0.0796958	0.0556095	-1.43313	0.15182	0.668139
EIF4G1	12297.8	-0.0603278	0.0422104	-1.42922	0.152942	0.668139
GLUD1	4036.15	0.0715303	0.0500992	1.42777	0.153357	0.668139
MCL1	7973.39	0.081114	0.0567351	1.4297	0.152804	0.668139
UBTF	1595.32	0.086214	0.0603695	1.42811	0.153262	0.668139
MTMR14	1366.51	0.0881914	0.0617857	1.42738	0.153471	0.668139
NDUFV3	1122.46	0.0990586	0.06945	1.42633	0.153773	0.668139
NFKBIA	1153.13	0.108966	0.0762195	1.42963	0.152824	0.668139
NOB1	712.22	0.114239	0.0799787	1.42837	0.153185	0.668139
LETMD1	833.181	0.117445	0.0823132	1.42681	0.153635	0.668139
GFUS	1026.34	0.347962	0.243441	1.42935	0.152905	0.668139
ZFY	957.33	-0.106887	0.0750989	-1.42328	0.154654	0.669675
EIF6	2547.9	0.090021	0.0632345	1.4236	0.154561	0.669675
S100A4	2064.95	0.091345	0.0641528	1.42386	0.154486	0.669675
BOLA2-SMG1P6	665.114	0.137891	0.0968162	1.42426	0.154371	0.669675
CUTA	2449.48	0.354925	0.249341	1.42345	0.154606	0.669675
FAM114A2	686.526	-0.143598	0.100962	-1.4223	0.154939	0.669731
PHC3	1326.63	-0.105454	0.0741892	-1.42142	0.155194	0.669731
FZR1	1149.04	0.0979728	0.0689259	1.42142	0.155194	0.669731
MTFR1L	990.93	0.104251	0.0733241	1.42178	0.15509	0.669731
CENPN	713.026	0.112479	0.0790944	1.42208	0.155002	0.669731
FKBP14	913.757	-0.104811	0.0737802	-1.42058	0.155439	0.670021
ATE1	1326.16	-0.0988657	0.0696188	-1.4201	0.155578	0.670021
GPN2	896.168	0.115827	0.0815585	1.42017	0.155559	0.670021
TFPI2	3290.42	-0.492091	0.352169	-1.39731	0.162319	0.670402
POU2F2	694.367	-0.142313	0.101905	-1.39653	0.162556	0.670402
AGL	769.792	-0.126824	0.0897755	-1.41268	0.157748	0.670402
TM2D1	713.02	-0.124467	0.088579	-1.40515	0.159978	0.670402
NID2	881.049	-0.124258	0.0881953	-1.4089	0.158865	0.670402
TAF6	892.706	-0.121657	0.0862339	-1.41077	0.158311	0.670402
LIG4	996.714	-0.121485	0.0865078	-1.40432	0.160223	0.670402
LRP12	866.542	-0.121223	0.0855518	-1.41695	0.156498	0.670402
LGR4	715.404	-0.121191	0.0863939	-1.40277	0.160686	0.670402
ZNF805	766.999	-0.118671	0.0853791	-1.38992	0.164552	0.670402
ACADM	938.243	-0.116581	0.0821849	-1.41853	0.156037	0.670402
TULP4	1001.46	-0.114445	0.0813412	-1.40698	0.159433	0.670402
SMAD4	1288.57	-0.11183	0.0789223	-1.41696	0.156496	0.670402
RRAGD	751.987	-0.109966	0.079079	-1.39058	0.164352	0.670402
ZHX3	1173.66	-0.109408	0.0785449	-1.39293	0.16364	0.670402
XRN1	2182.54	-0.109104	0.0771071	-1.41497	0.157078	0.670402
WWTR1	926.871	-0.107572	0.0770123	-1.39682	0.162467	0.670402
DNAJB4	1185.53	-0.106169	0.0757249	-1.40204	0.160904	0.670402
HNRNPA3	1251.2	-0.104739	0.0744393	-1.40704	0.159417	0.670402
SIK2	883.01	-0.104645	0.0745024	-1.40459	0.160143	0.670402
PSMD12	1593.96	-0.103661	0.0747646	-1.3865	0.165594	0.670402
HPS3	1140.42	-0.102405	0.0735871	-1.39162	0.164037	0.670402
ELK3	1077.04	-0.101579	0.0729614	-1.39223	0.163853	0.670402
LEPROT	1153.52	-0.0966371	0.0689018	-1.40253	0.160756	0.670402
ZEB2	1520.46	-0.0960516	0.0678191	-1.41629	0.15669	0.670402
RPE	1351.84	-0.0951749	0.0675404	-1.40915	0.158789	0.670402
MED28	1376.64	-0.0928262	0.0668043	-1.38953	0.164673	0.670402
EXOC5	2242.4	-0.0913139	0.0648305	-1.4085	0.158982	0.670402
UBR2	2190.04	-0.0911508	0.0652549	-1.39684	0.162461	0.670402
KAT6A	2118.48	-0.0877118	0.0632577	-1.38658	0.16557	0.670402
SNAP29	1377.62	-0.0852166	0.0611423	-1.39374	0.163396	0.670402
TMX4	2078.52	-0.0824973	0.0587996	-1.40303	0.160609	0.670402
NT5C2	2123.67	-0.0819939	0.0588796	-1.39257	0.16375	0.670402
MAP4	5146.89	-0.0809156	0.0581618	-1.39122	0.16416	0.670402
IL6ST	21206.8	-0.0802723	0.0572864	-1.40125	0.16114	0.670402
NEDD4L	2449.36	-0.0782558	0.0563463	-1.38884	0.164882	0.670402
ARL6IP5	2078.3	-0.0773407	0.0556239	-1.39042	0.164401	0.670402
CLASP1	2050.55	-0.0756965	0.0536285	-1.4115	0.158098	0.670402
NT5E	11828	-0.0750156	0.0538423	-1.39325	0.163546	0.670402
TCF12	2878.31	-0.0730463	0.0523632	-1.39499	0.163018	0.670402
YAP1	4224.39	-0.0727811	0.0517428	-1.40659	0.159548	0.670402
DPYSL2	4297.05	-0.0714847	0.0508941	-1.40458	0.160147	0.670402
THRAP3	4466.57	-0.0708376	0.0510023	-1.38891	0.16486	0.670402
SNX19	3706.25	-0.0706788	0.0501704	-1.40877	0.158902	0.670402
SURF4	12106	0.06387	0.0456547	1.39898	0.161819	0.670402
ARPC2	5918.78	0.0674938	0.0486787	1.38652	0.165589	0.670402
PRDX2	3979.22	0.068753	0.0493857	1.39216	0.163873	0.670402
GARS1	12549.1	0.0687683	0.0485876	1.41535	0.156967	0.670402
HYOU1	6674.66	0.0699327	0.0496669	1.40804	0.159121	0.670402
CSRP1	3725.58	0.0700964	0.0503907	1.39106	0.164208	0.670402
WDR82	2790.38	0.0741358	0.0528885	1.40174	0.160994	0.670402
CDK4	5160.11	0.0743333	0.0531061	1.39971	0.1616	0.670402
GPR176	4306.67	0.0752961	0.0538636	1.3979	0.162142	0.670402
MMADHC	3016.28	0.0771514	0.0547132	1.41011	0.158509	0.670402
KARS1	3728.58	0.0781034	0.0559316	1.39641	0.162591	0.670402
MAFF	3913.45	0.0797195	0.0573357	1.3904	0.164407	0.670402
DDIT3	3121.8	0.0816174	0.0576494	1.41576	0.156847	0.670402
SHC1	6491.33	0.0816335	0.0584485	1.39667	0.162512	0.670402
TMED3	1979.17	0.0820102	0.0585864	1.39982	0.161568	0.670402
POGK	2581.12	0.0840108	0.0603727	1.39154	0.164063	0.670402
CDIPT	1986.02	0.0849729	0.0599882	1.41649	0.156631	0.670402
NCS1	2556.83	0.0850757	0.0605582	1.40486	0.160063	0.670402
UBE2I	2158.14	0.0869504	0.0616069	1.41137	0.158134	0.670402
CCN1	1720.86	0.0889782	0.062873	1.41521	0.157008	0.670402
PSME2	1930.1	0.0931591	0.0667563	1.39551	0.162862	0.670402
EXOSC10	2067.36	0.0932113	0.065928	1.41383	0.15741	0.670402
IFRD2	1798.25	0.0943105	0.0678626	1.38973	0.164611	0.670402
COMT	3053.68	0.0958422	0.068758	1.39391	0.163346	0.670402
GRWD1	1230.91	0.0964069	0.0680046	1.41765	0.156292	0.670402
MRPL49	2236.19	0.0964708	0.0684915	1.40851	0.158981	0.670402
PUM3	1551.07	0.098341	0.0708187	1.38863	0.164945	0.670402
SPSB1	867.081	0.10036	0.0723358	1.38742	0.165315	0.670402
LDHA	7450.53	0.100907	0.0716126	1.40907	0.158814	0.670402
ARFGAP2	1902.83	0.102424	0.0731368	1.40044	0.161382	0.670402
NDUFB10	1151.31	0.102941	0.0741931	1.38748	0.165296	0.670402
IGFBP6	9293.06	0.103458	0.0731123	1.41506	0.15705	0.670402
CNOT10	780.781	0.104757	0.0746563	1.40319	0.160559	0.670402
DYNLRB1	1220.75	0.104948	0.0755625	1.38889	0.164866	0.670402
ISCA1	809.924	0.104996	0.0757137	1.38675	0.165517	0.670402
NDUFA1	1166.5	0.106984	0.0766533	1.39569	0.162809	0.670402
GUK1	2587.36	0.108759	0.0772243	1.40836	0.159026	0.670402
JAG1	762.364	0.108979	0.0774264	1.40752	0.159274	0.670402
ZBTB47	1312.69	0.1135	0.0799843	1.41902	0.155892	0.670402
TUB	754.733	0.113865	0.0820845	1.38717	0.165389	0.670402
CACTIN	972.644	0.114083	0.0818452	1.39388	0.163352	0.670402
OLFML3	720.76	0.115442	0.0828353	1.39363	0.163429	0.670402
INPP1	698.695	0.116539	0.0840511	1.38652	0.165588	0.670402
BIRC5	1155.18	0.123943	0.0884215	1.40173	0.160997	0.670402
EMC8	794.188	0.134608	0.0964599	1.39548	0.16287	0.670402
UBR7	756.188	0.309971	0.223078	1.38952	0.164675	0.670402
PUF60	2467.99	0.36801	0.265373	1.38677	0.165513	0.670402
IFI27	1820.13	0.385868	0.274363	1.40641	0.159601	0.670402
RPL41	5702.52	0.407485	0.28881	1.41091	0.15827	0.670402
HSPA1A	1497.65	0.434898	0.311718	1.39516	0.162967	0.670402
KCNJ2	936.133	-0.136449	0.0985392	-1.38471	0.16614	0.670625
TPP1	662.72	-0.129469	0.0936364	-1.38268	0.166764	0.670625
NIPBL	1826.2	-0.107586	0.0778258	-1.3824	0.166849	0.670625
AP3S1	1254.39	-0.0962108	0.069598	-1.38238	0.166855	0.670625
ANKLE2	3475.52	0.0685601	0.0496356	1.38127	0.167197	0.670625
COPS8	1907.86	0.0764075	0.055314	1.38134	0.167174	0.670625
DLST	2297.95	0.0773079	0.0558145	1.38509	0.166026	0.670625
UQCRFS1	2761.93	0.0784976	0.0567775	1.38255	0.166803	0.670625
EIF4B	8726.91	0.0796818	0.0575712	1.38406	0.166341	0.670625
OAZ2	1138.53	0.0917972	0.0663994	1.3825	0.166818	0.670625
BAK1	761.383	0.106909	0.0772269	1.38435	0.166252	0.670625
UIMC1	826.772	0.108777	0.0785303	1.38516	0.166004	0.670625
AKAP1	719.554	0.110072	0.0794464	1.38548	0.165905	0.670625
KIF2C	772.581	0.124169	0.0898428	1.38207	0.166952	0.670625
GREM1	12215.6	0.305947	0.221516	1.38115	0.167234	0.670625
ADGRA3	1297.39	-0.0984613	0.0713264	-1.38043	0.167453	0.67108
CD44	7412.33	-0.0751069	0.0544353	-1.37975	0.167664	0.67108
DNAJB6	2954.07	0.0957252	0.06937	1.37992	0.16761	0.67108
MICU1	1644.99	0.0883474	0.0640948	1.37839	0.168084	0.67149
RUVBL2	2046.49	0.0889831	0.0645368	1.3788	0.167958	0.67149
HDHD5	759.445	0.103874	0.0753509	1.37854	0.168038	0.67149
DR1	2419.82	-0.0763173	0.055405	-1.37745	0.168375	0.672228
RHEB	2137.77	0.0753793	0.0547534	1.37671	0.168603	0.672311
DCTN3	1120.37	0.113659	0.0825596	1.37669	0.168607	0.672311
CXXC1	879.784	0.107384	0.0780268	1.37625	0.168745	0.672424
YIF1B	1101.94	0.114576	0.0832726	1.37592	0.168847	0.672424
GAN	1331.35	-0.0880751	0.0640889	-1.37426	0.16936	0.672704
HSBP1	3001.65	0.0744742	0.0541679	1.37488	0.169169	0.672704
PPA1	2157.53	0.0795142	0.0578239	1.37511	0.169098	0.672704
PTDSS2	663.035	0.258948	0.188466	1.37398	0.169448	0.672704
TAF15	1038.28	0.293935	0.213836	1.37458	0.169262	0.672704
RHOBTB3	2979.85	-0.0809636	0.0589436	-1.37358	0.169573	0.672781
GTPBP10	791.851	-0.107666	0.0786556	-1.36882	0.171054	0.673309
WWC3	1422.18	-0.0958647	0.0699236	-1.37099	0.170377	0.673309
FAR1	2308.23	-0.0944393	0.0689485	-1.36971	0.170778	0.673309
CALD1	6973.32	-0.0753769	0.0550569	-1.36907	0.170976	0.673309
M6PR	6004.95	0.0726093	0.0529888	1.37028	0.170601	0.673309
SYNJ2	2064.7	0.0777494	0.0566358	1.3728	0.169816	0.673309
EHD4	2460.62	0.0780135	0.0568951	1.37118	0.170318	0.673309
TALDO1	2202.27	0.0781612	0.0569715	1.37194	0.170084	0.673309
SEC11A	1762.47	0.0806687	0.0589061	1.36945	0.17086	0.673309
ENY2	1410.48	0.0868471	0.0633532	1.37084	0.170424	0.673309
RPS6KA4	1332.13	0.0985955	0.0718705	1.37185	0.170111	0.673309
PIN1	965.951	0.112774	0.0824135	1.36839	0.171191	0.673309
POP7	911.974	0.113139	0.0826714	1.36854	0.171145	0.673309
MRPL9	748.447	0.115876	0.0845548	1.37042	0.170556	0.673309
POLR3C	1286.02	0.0927662	0.0678299	1.36763	0.171428	0.673823
EVI5	1131.65	-0.0998081	0.0730622	-1.36607	0.171917	0.675326
MKLN1	2703.57	-0.0933622	0.0684396	-1.36415	0.172519	0.676855
SELENOW	1986.41	0.0936831	0.0686609	1.36443	0.172432	0.676855
RPRD2	719.471	-0.108826	0.0798235	-1.36333	0.172779	0.676902
KLHL11	1295.51	-0.10403	0.0763569	-1.36242	0.173064	0.676902
SLC1A4	3700.54	0.0662032	0.0485865	1.36258	0.173014	0.676902
TMA7	1799.3	0.102419	0.075125	1.36332	0.172782	0.676902
TSPO	2658.91	0.109532	0.0803555	1.36309	0.172853	0.676902
DHCR24	2308.8	0.0750032	0.0550689	1.36199	0.173201	0.677021
PTGS2	1228.57	-0.545734	0.400804	-1.3616	0.173324	0.677084
CD82	772.298	-0.127585	0.0940483	-1.35659	0.174912	0.677506
ZC3H12C	1505.45	-0.12477	0.09267	-1.3464	0.178175	0.677506
CEP290	1054.05	-0.118385	0.0877697	-1.34881	0.177398	0.677506
TAPT1	771.003	-0.111987	0.0830634	-1.34821	0.177591	0.677506
NAV1	821.091	-0.111216	0.0820039	-1.35623	0.175027	0.677506
ZSWIM6	690.016	-0.109092	0.0810467	-1.34604	0.178288	0.677506
ERN1	1145.02	-0.108385	0.079791	-1.35837	0.174348	0.677506
PAN3	906.839	-0.108202	0.0798761	-1.35462	0.175539	0.677506
PELP1	944.059	-0.10391	0.076725	-1.35432	0.175635	0.677506
FMR1	968.46	-0.103343	0.0768016	-1.34558	0.178437	0.677506
NT5DC3	882.799	-0.103335	0.0766057	-1.34893	0.177361	0.677506
LRRFIP1	2166.16	-0.101276	0.0750214	-1.34996	0.17703	0.677506
RPL26	3625.07	-0.0965514	0.0713775	-1.35269	0.176156	0.677506
SMIM14	1045.1	-0.096387	0.0712018	-1.35372	0.175827	0.677506
FARP1	1678.58	-0.0899321	0.066854	-1.3452	0.17856	0.677506
HERC5	1472.17	-0.0894888	0.0665156	-1.34538	0.178502	0.677506
CAD	1678.36	-0.0888977	0.065865	-1.3497	0.177113	0.677506
SRSF10	2133.57	-0.0871932	0.0641767	-1.35864	0.17426	0.677506
RAB2A	2187.86	-0.0866312	0.0643526	-1.3462	0.17824	0.677506
QKI	2170.62	-0.0860438	0.0638551	-1.34749	0.177824	0.677506
TRIM8	2227.86	-0.0835382	0.061965	-1.34815	0.17761	0.677506
AJUBA	2624.55	-0.0768687	0.056766	-1.35413	0.175694	0.677506
LARP4B	1890.19	-0.0760015	0.0565172	-1.34475	0.178706	0.677506
SDCBP	4374.21	-0.0755005	0.056091	-1.34604	0.178291	0.677506
UBN1	2300.92	-0.0747496	0.0551629	-1.35507	0.175395	0.677506
GSK3B	1900.37	-0.0737602	0.0548564	-1.3446	0.178753	0.677506
CLINT1	2628.76	-0.0707982	0.0524619	-1.34952	0.177171	0.677506
CAP1	10505.8	0.0584822	0.0430498	1.35848	0.174312	0.677506
ATP5F1A	9909.76	0.0595004	0.0438885	1.35572	0.17519	0.677506
PSMC3	3878.31	0.0683273	0.0506072	1.35015	0.176968	0.677506
RAB34	2711.57	0.0741601	0.0546201	1.35774	0.174545	0.677506
RPL27A	10497.9	0.0748712	0.0555813	1.34706	0.177962	0.677506
FKBP1A	2754.84	0.07787	0.0572459	1.36027	0.173744	0.677506
AKAP8L	1767.7	0.0789557	0.0584841	1.35004	0.177004	0.677506
RPS15A	3648.2	0.0802608	0.0593143	1.35315	0.176009	0.677506
MARK3	2245.44	0.0820156	0.0608886	1.34698	0.177987	0.677506
ELP3	1763.99	0.0821076	0.0605146	1.35682	0.174838	0.677506
ELOC	1652.57	0.0824415	0.0606543	1.3592	0.174082	0.677506
INPP5K	1215.67	0.0900958	0.0670078	1.34456	0.178769	0.677506
APEX1	1913.73	0.0920138	0.0683385	1.34644	0.17816	0.677506
NADK	1597.54	0.0945843	0.0695466	1.36001	0.173826	0.677506
RCC1	1299.16	0.0965754	0.0711904	1.35658	0.174915	0.677506
ULK3	692.594	0.106034	0.0783702	1.35298	0.176061	0.677506
EVA1A	831.387	0.107839	0.0796083	1.35462	0.175538	0.677506
MSX1	766.828	0.107985	0.0797294	1.35439	0.175611	0.677506
C12orf57	843.895	0.134017	0.0987479	1.35717	0.174728	0.677506
H2BC11	838.074	0.137716	0.101305	1.35942	0.174012	0.677506
INTS3	1428.3	0.326004	0.242044	1.34688	0.178019	0.677506
SMARCB1	883.778	0.346336	0.257223	1.34644	0.178161	0.677506
NTAN1	831.814	0.394991	0.293329	1.34658	0.178116	0.677506
PREX1	1006.68	-0.140249	0.104366	-1.34383	0.179004	0.677995
SOD2	14606.9	-0.232236	0.172924	-1.343	0.179273	0.678204
SLC30A9	2374.39	-0.0751377	0.0559408	-1.34317	0.179218	0.678204
ST3GAL2	833.396	-0.119877	0.0893092	-1.34227	0.179507	0.678282
DNM1L	2588.7	0.085651	0.063798	1.34253	0.179423	0.678282
RAI1	671.491	-0.120897	0.0901801	-1.34062	0.180045	0.678853
SRGAP2C	801.361	-0.107112	0.0799244	-1.34016	0.180193	0.678853
UTRN	3730.53	-0.0720363	0.0537395	-1.34047	0.180092	0.678853
ATP6V0E1	5769.73	0.069967	0.0522047	1.34024	0.180166	0.678853
SDF2	1066.53	0.109644	0.0818061	1.34029	0.180152	0.678853
PDCD4	1182.5	-0.115069	0.0858927	-1.33969	0.180348	0.679031
ADAMTS2	775.878	0.124789	0.0932268	1.33855	0.180718	0.680021
TENT2	1138.75	-0.101876	0.0761652	-1.33756	0.181039	0.680825
DNAJC6	685.372	-0.135186	0.101289	-1.33465	0.181991	0.68134
UEVLD	828.42	-0.106956	0.0801461	-1.33452	0.182034	0.68134
GXYLT1	991.544	-0.103683	0.0776804	-1.33474	0.181963	0.68134
USP31	1352.68	-0.100602	0.0753539	-1.33507	0.181855	0.68134
CYP51A1	2979.37	-0.0808277	0.0604765	-1.33651	0.181381	0.68134
GSS	1680.85	0.0851003	0.0637001	1.33595	0.181565	0.68134
CYB5R1	1125.88	0.0998518	0.0748157	1.33464	0.181995	0.68134
MICA	868.43	0.35472	0.265422	1.33644	0.181406	0.68134
TAGLN2	4485.69	0.0670631	0.0502937	1.33343	0.182391	0.682275
TIPRL	1342.62	0.08517	0.0639015	1.33283	0.182587	0.682604
PRKAR1A	6307.39	-0.057147	0.0429718	-1.32987	0.18356	0.685838
IMMT	1848.03	0.0878392	0.0660767	1.32935	0.183732	0.686076
RAB6A	2350.33	-0.0743586	0.0559668	-1.32862	0.183973	0.686572
RPL26L1	804.766	0.101361	0.0763237	1.32804	0.184166	0.68689
RBBP4	2769.51	-0.0814057	0.0613142	-1.32768	0.184283	0.686922
TRAPPC8	2180.26	-0.0811619	0.0611619	-1.327	0.184509	0.687186
IFT57	849.494	0.0988292	0.0744861	1.32681	0.18457	0.687186
CLCN7	3342.9	-0.078423	0.0592423	-1.32377	0.185581	0.690542
DOCK10	710.637	-0.11449	0.0868019	-1.31898	0.187176	0.69173
TMEM214	852.814	-0.103902	0.078636	-1.3213	0.186402	0.69173
LIN54	1591.26	-0.0913208	0.0692295	-1.3191	0.187135	0.69173
IBTK	3182.05	-0.0863379	0.0654446	-1.31925	0.187085	0.69173
EXOC6B	1640.83	-0.0786029	0.0595519	-1.31991	0.186866	0.69173
ITGA3	5574.64	-0.0744179	0.0564371	-1.3186	0.187303	0.69173
DNMT1	3014.07	-0.0705611	0.0534638	-1.31979	0.186905	0.69173
NFATC4	1952.21	0.0812573	0.0616247	1.31858	0.187308	0.69173
CST3	4002.32	0.092414	0.0699069	1.32196	0.186182	0.69173
MORC3	1943.48	0.0928028	0.070183	1.3223	0.186069	0.69173
MEIS3	959.581	0.097877	0.0740522	1.32173	0.186258	0.69173
PDRG1	976.878	0.100366	0.0760852	1.31912	0.187129	0.69173
LLPH	838.338	0.101553	0.0770183	1.31856	0.187316	0.69173
LASP1	6288	-0.0640339	0.0486457	-1.31633	0.188063	0.693276
BZW1	9089.87	0.0907099	0.0689013	1.31652	0.187999	0.693276
FOXM1	858.749	0.110102	0.0836406	1.31637	0.18805	0.693276
POLR2K	931.546	0.100796	0.0766826	1.31446	0.188693	0.695197
NFKBIZ	1082.11	0.124034	0.0944105	1.31377	0.188923	0.69564
PRKAG1	1609.3	0.0830858	0.0632597	1.31341	0.189045	0.695687
SLC25A24	1600.1	-0.0889318	0.0677656	-1.31234	0.189404	0.695796
ACP2	1391.14	0.0857064	0.0652835	1.31283	0.189239	0.695796
MYO19	1484.67	0.35325	0.269168	1.31238	0.189393	0.695796
ABLIM3	1197.6	-0.108107	0.0824555	-1.3111	0.189825	0.69694
FHOD3	894.227	-0.114644	0.0875169	-1.30996	0.190208	0.697136
CPSF2	2754.44	-0.0825541	0.0630117	-1.31014	0.190149	0.697136
SYAP1	1781.11	-0.0799638	0.0610376	-1.31007	0.190171	0.697136
MMP3	24180.8	-0.517159	0.395076	-1.30901	0.190531	0.697144
INPP5F	1689.23	-0.0925014	0.0706534	-1.30923	0.190457	0.697144
E4F1	716.362	0.114271	0.0872974	1.30898	0.19054	0.697144
ELOB	2945.52	0.0809516	0.0618584	1.30866	0.19065	0.697145
ALDOA	780.259	-0.110527	0.0845473	-1.30728	0.191116	0.697246
EIF3B	6183.04	0.0574932	0.0439787	1.3073	0.191112	0.697246
BTG3	985.543	0.100654	0.0769383	1.30824	0.190792	0.697246
ANKZF1	842.082	0.114809	0.0878181	1.30735	0.191093	0.697246
TENT5A	1376.87	-0.0884173	0.0676812	-1.30638	0.191423	0.697472
CANX	26144.4	-0.0529329	0.0405071	-1.30676	0.191296	0.697472
NDUFA12	729.479	0.100978	0.0773297	1.30581	0.191618	0.697472
LYAR	909.017	0.101983	0.0780966	1.30585	0.191603	0.697472
ARPC5	3176.22	0.0662258	0.050774	1.30433	0.192122	0.698623
NDUFB7	1244.98	0.112351	0.0861437	1.30423	0.192154	0.698623
TASOR	2575.42	-0.080482	0.0617331	-1.30371	0.192333	0.698872
ZMYND8	1202.28	-0.0975718	0.0750015	-1.30093	0.193282	0.699049
ERP44	1342.05	-0.0892036	0.0686269	-1.29984	0.193657	0.699049
ITGAV	2828.63	-0.0690781	0.0531215	-1.30038	0.193471	0.699049
PSMD2	10677.8	0.0522319	0.0402002	1.2993	0.193842	0.699049
CD59	9094.45	0.0566324	0.0434794	1.30251	0.192742	0.699049
CCT8	6290.15	0.0593231	0.0455341	1.30283	0.192633	0.699049
RAF1	3981.43	0.06068	0.0466898	1.29964	0.193724	0.699049
SDC4	5652.65	0.0724207	0.0556728	1.30083	0.193318	0.699049
AMMECR1L	1576.08	0.0759495	0.058465	1.29906	0.193923	0.699049
SLC37A3	1192.26	0.0862674	0.0661944	1.30324	0.192492	0.699049
UBE2G2	1150.01	0.0898286	0.069034	1.30122	0.193183	0.699049
SIRT2	1002.72	0.0910706	0.0700413	1.30024	0.193518	0.699049
NDUFB9	1330.64	0.0998495	0.0768472	1.29932	0.193833	0.699049
DHFR	842.509	0.126889	0.0976494	1.29943	0.193795	0.699049
CALCOCO1	2518.8	0.0824023	0.0634537	1.29862	0.194074	0.699196
JMY	1356.69	-0.103453	0.0797755	-1.29681	0.194698	0.700427
TRPS1	1238.97	-0.100352	0.0773776	-1.29691	0.194663	0.700427
DUS1L	1086.27	0.101292	0.0781171	1.29666	0.194747	0.700427
COL7A1	1323.08	-0.125232	0.0966138	-1.29621	0.194902	0.700586
STX7	2185.06	-0.0720346	0.0556057	-1.29545	0.195164	0.700734
NRBF2	1018.15	0.0951019	0.0734001	1.29566	0.195091	0.700734
PFAS	855.472	-0.0993439	0.0768309	-1.29302	0.196004	0.701573
TWSG1	1669.9	-0.0875403	0.0676534	-1.29395	0.195682	0.701573
CSNK1D	1266.01	-0.0849975	0.0657196	-1.29334	0.195895	0.701573
AGPAT3	2061.71	-0.076876	0.0594443	-1.29324	0.195927	0.701573
SCYL1	2380.86	0.0754763	0.0583196	1.29418	0.195602	0.701573
YY1AP1	1132.05	0.0866007	0.0669839	1.29286	0.19606	0.701573
POP4	836.868	0.0967698	0.0748746	1.29242	0.19621	0.701714
GINM1	1365.41	-0.0934923	0.0723773	-1.29173	0.196449	0.701777
UROD	2705.25	0.0691143	0.0534961	1.29195	0.196374	0.701777
LIMD1	1075.73	-0.09128	0.0707459	-1.29025	0.196963	0.701893
CHD2	5185.33	-0.0831881	0.0645005	-1.28973	0.197145	0.701893
SRPRB	1607.71	0.0785008	0.0608573	1.28992	0.19708	0.701893
WDR77	1195.34	0.0839298	0.0649971	1.29129	0.196605	0.701893
ZFYVE21	690.038	0.102019	0.0790729	1.29019	0.196984	0.701893
B2M	65636.2	0.250654	0.194222	1.29055	0.196859	0.701893
PNRC2	3101.41	0.0830505	0.0644139	1.28933	0.197285	0.701998
CREB3L2	766.983	-0.112477	0.0877876	-1.28124	0.200108	0.702568
MICU2	835.604	-0.100688	0.0786213	-1.28067	0.200308	0.702568
PTPDC1	737.405	-0.0993266	0.0774201	-1.28296	0.199508	0.702568
HAUS2	1159.81	-0.0932523	0.0725642	-1.2851	0.198757	0.702568
L1CAM	1286.69	-0.0921555	0.0719013	-1.28169	0.19995	0.702568
ARHGAP35	3941.93	-0.0780722	0.0606648	-1.28694	0.198114	0.702568
ZFAND3	1806.74	-0.0764064	0.0596493	-1.28093	0.20022	0.702568
EFR3A	2510.78	-0.0748913	0.0581946	-1.28691	0.198125	0.702568
LCOR	2172.8	-0.0745518	0.0580857	-1.28348	0.199324	0.702568
CTNNA1	11735.4	0.0554883	0.0431927	1.28467	0.198908	0.702568
CDC42	5449.31	0.0637143	0.0495905	1.28481	0.198859	0.702568
ARIH2	3680.73	0.0657638	0.0510913	1.28718	0.198031	0.702568
APMAP	2482.97	0.0684194	0.0532302	1.28535	0.19867	0.702568
DYNLL1	3072.74	0.0687847	0.0535368	1.28481	0.198858	0.702568
VASP	2719.33	0.0773991	0.0603218	1.2831	0.199456	0.702568
DRG1	1680.51	0.0819706	0.0639927	1.28094	0.200216	0.702568
CNST	2399.83	0.0824826	0.0643507	1.28177	0.199925	0.702568
KLHL42	1239.38	0.083536	0.0650144	1.28488	0.198833	0.702568
UMPS	1243	0.087999	0.0683287	1.28788	0.197788	0.702568
DEF8	1968.67	0.0931027	0.0725767	1.28282	0.199556	0.702568
TBRG4	1782.83	0.0953619	0.0743496	1.28261	0.199627	0.702568
GRK6	1071.44	0.100744	0.0783879	1.2852	0.198721	0.702568
PCBP4	944.992	0.101085	0.0787876	1.283	0.199491	0.702568
IFI35	1344.9	0.103442	0.0806633	1.28239	0.199706	0.702568
LOXL4	2547.45	0.117371	0.0916505	1.28063	0.200323	0.702568
RAD17	784.065	0.283096	0.221052	1.28067	0.200309	0.702568
NOL8	1038.28	-0.0969591	0.0757672	-1.2797	0.200652	0.703231
RTL8C	950.551	0.100851	0.0788229	1.27947	0.200733	0.703231
FAM168A	1032.56	-0.0862644	0.0675065	-1.27787	0.201296	0.703263
DTL	1383.75	-0.0849055	0.0664133	-1.27844	0.201094	0.703263
PSME3IP1	1637.83	0.0832863	0.0651741	1.27791	0.201283	0.703263
NFKB1	1432.59	0.0948563	0.0742168	1.2781	0.201215	0.703263
CD320	960.681	0.101425	0.0793199	1.27869	0.201007	0.703263
MINDY2	968.436	-0.104513	0.081818	-1.27738	0.201467	0.703365
SMCHD1	4069.82	-0.0768513	0.0601885	-1.27684	0.201658	0.703365
PCOLCE	1522.31	0.088927	0.069642	1.27692	0.201632	0.703365
SEC14L1	1302.84	-0.0847824	0.0664232	-1.2764	0.201815	0.703526
OSBPL11	862.416	-0.0936254	0.0733806	-1.27589	0.201995	0.703768
PMAIP1	2174.76	-0.078946	0.0619305	-1.27475	0.202397	0.704781
SAMD9	5032.43	-0.101804	0.0799276	-1.27371	0.202768	0.704939
FAM111A	1351.19	-0.0936009	0.0734577	-1.27422	0.202587	0.704939
ZNF516	1291.58	-0.0906899	0.0712203	-1.27337	0.202886	0.704939
POLR2C	2348.73	0.0791923	0.0621796	1.27361	0.202803	0.704939
DIS3L	993.075	-0.0957926	0.0753584	-1.27116	0.203672	0.705395
ZFYVE9	1703	-0.0795502	0.0625959	-1.27085	0.20378	0.705395
PRPF19	2239.22	-0.0766067	0.0602792	-1.27087	0.203777	0.705395
LAMTOR3	1543.68	0.0801608	0.0630784	1.27081	0.203796	0.705395
NECAP1	1447.55	0.0828568	0.0651593	1.2716	0.203514	0.705395
LSM4	2269.2	0.0873018	0.0686866	1.27102	0.203723	0.705395
LOXL1	1235.3	0.134294	0.105627	1.2714	0.203587	0.705395
NDUFV2	1813.96	0.0747702	0.0588549	1.27041	0.203937	0.7055
SLIT2	2571.3	-0.0943439	0.0743104	-1.26959	0.20423	0.706013
RAE1	1375.21	0.0836355	0.0658872	1.26937	0.204308	0.706013
PIK3R4	1363.66	0.0905276	0.0713479	1.26882	0.204506	0.706312
ANAPC13	1605.03	0.0774178	0.0610438	1.26823	0.204715	0.706651
CLIC4	14129.7	-0.0518638	0.0409536	-1.2664	0.205369	0.708523
PTGES	1262.93	-0.281248	0.222148	-1.26604	0.2055	0.708591
UBXN4	2478.29	-0.0699563	0.0552893	-1.26528	0.205772	0.709143
CDCP1	1397.19	-0.20661	0.16375	-1.26174	0.207043	0.709795
LRRK1	723.474	-0.120148	0.0953024	-1.26071	0.207415	0.709795
EPB41	1283.35	-0.0851266	0.0674843	-1.26143	0.207154	0.709795
USP24	3479.31	-0.0703278	0.0557266	-1.26202	0.206943	0.709795
OCRL	2169.61	-0.0702362	0.0556976	-1.26103	0.207299	0.709795
PIGT	3138.3	0.0714318	0.0565804	1.26248	0.206775	0.709795
IP6K2	1938.99	0.0720835	0.0570463	1.2636	0.206375	0.709795
BZW2	999.179	0.0907209	0.0719073	1.26164	0.207079	0.709795
PPP2R3C	1062.69	0.0984391	0.0780793	1.26076	0.207396	0.709795
SMAP1	808.135	0.099222	0.0786561	1.26147	0.207141	0.709795
TTLL12	845.311	0.101486	0.0803453	1.26312	0.206545	0.709795
EEF1D	4830.35	0.341467	0.270391	1.26286	0.206639	0.709795
RPS9	1996.48	0.394951	0.312438	1.26409	0.206197	0.709795
GLRX3	1800.18	0.0784329	0.0622762	1.25944	0.207873	0.710376
IRF1	1101.17	0.0934393	0.0741648	1.25989	0.20771	0.710376
SOCS3	956.315	0.0974112	0.0773532	1.2593	0.207921	0.710376
SLC35A4	742.022	0.108905	0.0865015	1.25899	0.208032	0.710376
INTS7	1182.75	0.0825491	0.065597	1.25843	0.208237	0.710692
NUP155	1775.68	-0.0735755	0.0585026	-1.25764	0.20852	0.710895
SCFD2	691.009	0.101423	0.0806365	1.25778	0.208472	0.710895
ANKRD36	928.669	-0.136751	0.10954	-1.24842	0.211878	0.712382
COX15	822.934	-0.109576	0.0880465	-1.24453	0.213306	0.712382
PLXNA3	745.79	-0.105892	0.0844826	-1.25342	0.210052	0.712382
ZNHIT6	750.596	-0.101511	0.0811897	-1.25029	0.211192	0.712382
KIF23	1068.34	-0.0969226	0.077575	-1.24941	0.211517	0.712382
SZT2	1014.93	-0.0961685	0.0769859	-1.24917	0.211603	0.712382
GOLGB1	4773.73	-0.0943253	0.0757125	-1.24584	0.212825	0.712382
LMTK2	1041.11	-0.0938924	0.0754959	-1.24368	0.213619	0.712382
HACD2	1098.58	-0.0881925	0.0707562	-1.24643	0.212607	0.712382
EDEM3	1644.26	-0.0868933	0.0698844	-1.24339	0.213726	0.712382
SDE2	1898.22	-0.0852093	0.0678694	-1.25549	0.209301	0.712382
ADO	1070.86	-0.0838888	0.0670316	-1.25148	0.210759	0.712382
REST	1907.94	-0.0825962	0.0659606	-1.25221	0.210495	0.712382
PTGES3	3371.13	-0.0733089	0.0584144	-1.25498	0.209486	0.712382
MIB1	2454.88	-0.0728785	0.0582375	-1.2514	0.210788	0.712382
ZNF451	2845.32	-0.071869	0.057475	-1.25044	0.211139	0.712382
PLXNB2	5123.91	-0.071834	0.0573551	-1.25244	0.210409	0.712382
HIF1AN	2013.15	-0.0710605	0.0568507	-1.24995	0.211319	0.712382
ATP6V1C1	2839.87	-0.0708408	0.0567269	-1.2488	0.211737	0.712382
TFRC	7284.86	-0.0690466	0.0550954	-1.25322	0.210126	0.712382
SLC31A1	3881.37	-0.0636358	0.0510013	-1.24773	0.21213	0.712382
HNRNPF	6171.37	0.0517173	0.0413956	1.24934	0.21154	0.712382
TPM1	4944.4	0.0606777	0.0485818	1.24898	0.211672	0.712382
ATG13	2921.5	0.0627745	0.0504017	1.24548	0.212954	0.712382
RPS12	11638.7	0.0639754	0.0511994	1.24953	0.21147	0.712382
ACADVL	2731.85	0.0666804	0.053386	1.24902	0.211656	0.712382
RPS23	10148.6	0.0730713	0.0582544	1.25435	0.209715	0.712382
YIPF3	2790.48	0.0763299	0.0611767	1.2477	0.212142	0.712382
NUP93	2016.11	0.0777543	0.0625022	1.24402	0.213491	0.712382
SNX17	2283.26	0.0805394	0.0647822	1.24323	0.213782	0.712382
MLH1	1835.61	0.0817225	0.0655361	1.24699	0.212403	0.712382
SEPTIN8	1483.59	0.0847032	0.0680069	1.24551	0.212945	0.712382
KANSL2	1097.19	0.086256	0.0692622	1.24535	0.213002	0.712382
SLC35B1	1408.76	0.0882414	0.0704372	1.25277	0.21029	0.712382
MAD2L1BP	1009.16	0.0893865	0.0718097	1.24477	0.213216	0.712382
ZW10	1017.52	0.0898596	0.0721271	1.24585	0.212819	0.712382
HS6ST1	1372.08	0.0901949	0.0724794	1.24442	0.213345	0.712382
ZNF133	862.676	0.0921926	0.073985	1.2461	0.212728	0.712382
ZNF45	968.426	0.0931979	0.0746193	1.24898	0.211673	0.712382
NCOA5	806.185	0.10058	0.0809017	1.24324	0.213779	0.712382
ZNF593	737.732	0.119047	0.0952733	1.24953	0.211471	0.712382
LSM12	882.602	0.241081	0.192213	1.25424	0.209754	0.712382
CDK7	923.085	0.334349	0.268409	1.24567	0.212887	0.712382
TSPAN5	1804.82	0.0906482	0.0729939	1.24186	0.214288	0.713384
UBE2S	4330.35	0.0927895	0.0747213	1.24181	0.214307	0.713384
KLHL28	781.079	-0.114903	0.0933819	-1.23046	0.218524	0.71372
CHORDC1	1172.33	-0.114542	0.0930303	-1.23123	0.218235	0.71372
VSIG10	771.648	-0.106132	0.0859324	-1.23506	0.216808	0.71372
ZFC3H1	1250.52	-0.103085	0.0836959	-1.23166	0.218077	0.71372
ARID4B	1587.94	-0.092137	0.0749641	-1.22908	0.219041	0.71372
TOM1L2	938.656	-0.0891776	0.0720169	-1.23829	0.21561	0.71372
ABRAXAS2	919.572	-0.0881174	0.0718476	-1.22645	0.22003	0.71372
FECH	1172.71	-0.0859626	0.0695739	-1.23556	0.216623	0.71372
PHF2	994.29	-0.0846081	0.0684605	-1.23587	0.216508	0.71372
RASSF8	2989.05	-0.0836114	0.0677216	-1.23464	0.216966	0.71372
ZNF646	1585.2	-0.0818155	0.0666822	-1.22695	0.219843	0.71372
TLN2	1456.91	-0.0818092	0.0664387	-1.23135	0.218192	0.71372
KHDRBS1	1312.57	-0.080768	0.0655074	-1.23296	0.217591	0.71372
NF1	2665.86	-0.0797443	0.0648347	-1.22996	0.218711	0.71372
SRSF11	2892.05	-0.0788569	0.0640655	-1.23088	0.218368	0.71372
PRR14L	1597.69	-0.0776594	0.0627553	-1.2375	0.215903	0.71372
BCR	1497.94	-0.0756664	0.0615537	-1.22928	0.218969	0.71372
PJA2	3004.54	-0.0749226	0.0607469	-1.23336	0.217443	0.71372
LPGAT1	2488.36	-0.0715034	0.0578923	-1.23511	0.21679	0.71372
CAB39	2502.14	-0.0704565	0.0573443	-1.22866	0.2192	0.71372
HECTD1	7522.53	-0.0638905	0.0516504	-1.23698	0.216094	0.71372
NAA50	4169.59	-0.0619516	0.0499417	-1.24048	0.214798	0.71372
SUPT6H	5598.58	-0.0538447	0.0437889	-1.22964	0.218831	0.71372
HSP90AB1	21428.8	0.0495552	0.0403692	1.22755	0.219616	0.71372
SAR1A	4730.54	0.0545441	0.0441863	1.23441	0.217049	0.71372
TSPYL1	3494.47	0.0603445	0.049184	1.22691	0.219855	0.71372
PHGDH	5088.2	0.0644811	0.0524494	1.2294	0.218923	0.71372
P4HA2	3335.08	0.070489	0.0570273	1.23606	0.216437	0.71372
IFI6	20825.3	0.074567	0.0603867	1.23483	0.216896	0.71372
GPR108	1863.62	0.0774558	0.0631426	1.22668	0.219943	0.71372
GBA2	1603.53	0.0799043	0.0651159	1.22711	0.219782	0.71372
CSRNP2	1423.7	0.0823421	0.0666032	1.23631	0.216344	0.71372
WSB2	2154.13	0.0830369	0.0672735	1.23432	0.217084	0.71372
CCDC86	1043.19	0.0856566	0.0692022	1.23777	0.215801	0.71372
VPS4A	955.991	0.0916232	0.0746697	1.22705	0.219805	0.71372
TRAF6	781.911	0.0949769	0.0767761	1.23706	0.216063	0.71372
PHF19	845.901	0.0977488	0.0794348	1.23055	0.21849	0.71372
NT5DC2	839.881	0.0998396	0.0812459	1.22886	0.219125	0.71372
MARCKSL1	736.524	0.100345	0.0815203	1.23092	0.218354	0.71372
DGCR6L	1057.13	0.102509	0.0834762	1.228	0.219448	0.71372
DGKQ	885.413	0.104907	0.0850794	1.23305	0.217556	0.71372
CCDC85C	677.439	0.105957	0.0855904	1.23795	0.215733	0.71372
TFB2M	885.823	0.107501	0.086973	1.23603	0.216448	0.71372
CTDP1	945.403	0.138765	0.111976	1.23924	0.215258	0.71372
ARHGAP23	1840.96	0.285959	0.231268	1.23649	0.216278	0.71372
AKAP17A	1492.02	0.309614	0.250108	1.23792	0.215745	0.71372
SLC25A6	3643.4	0.331393	0.269222	1.23093	0.218351	0.71372
WDR46	754.509	0.354844	0.287093	1.23599	0.216462	0.71372
HMOX2	1042.11	0.373667	0.304192	1.22839	0.2193	0.71372
CCL5	978.071	0.437562	0.356501	1.22738	0.21968	0.71372
ZFR	4947.48	-0.0607118	0.0495394	-1.22552	0.220378	0.714195
FADS3	1791.97	0.0874069	0.0713257	1.22546	0.220401	0.714195
ARL14EP	724.97	-0.102859	0.0839881	-1.22468	0.220696	0.714425
DDA1	1067.37	0.0847433	0.0691965	1.22468	0.220697	0.714425
JDP2	1571.14	0.0932666	0.07621	1.22381	0.221024	0.715117
CCDC117	941.058	-0.0919771	0.0751761	-1.22349	0.221145	0.715145
TMEM200A	871.12	0.0985506	0.0805757	1.22308	0.221299	0.715278
JADE2	1930.86	-0.0688552	0.0563889	-1.22108	0.222057	0.716611
PSMD14	2997.14	0.0651616	0.0533773	1.22077	0.222171	0.716611
ATG3	1774.73	0.0737707	0.060443	1.2205	0.222276	0.716611
CHUK	1444.22	0.0762537	0.062471	1.22063	0.222228	0.716611
NR2F6	1073.31	0.10201	0.0835766	1.22055	0.222255	0.716611
SH3PXD2B	994.198	-0.0890452	0.0730892	-1.21831	0.223106	0.717741
ARF4	5010.78	0.05703	0.0468132	1.21825	0.223131	0.717741
PFN1	8752.51	0.0610566	0.0501251	1.21808	0.223192	0.717741
ZMYND19	749.324	0.0972856	0.0798406	1.2185	0.223035	0.717741
TAF9	1481.46	0.332365	0.272813	1.21829	0.223114	0.717741
ANXA5	17581	0.0543177	0.0446403	1.21679	0.223685	0.718769
ERCC1	1820.35	0.0790167	0.0649462	1.21665	0.223738	0.718769
CLPTM1L	2583.05	0.2333	0.191841	1.21611	0.223943	0.719065
DCUN1D1	1108.15	-0.0876842	0.0721348	-1.21556	0.224152	0.719175
NDN	1419.09	0.0770046	0.0633561	1.21543	0.224204	0.719175
KLC1	979.494	-0.0970872	0.0799402	-1.2145	0.224558	0.719219
PEBP1	4332.43	0.0639072	0.0526064	1.21482	0.224435	0.719219
TEX10	1917.33	0.0753112	0.0620045	1.21461	0.224515	0.719219
TAF13	710.66	-0.104527	0.0870704	-1.20049	0.229949	0.719454
RHBDD3	920.537	-0.102966	0.0849438	-1.21217	0.225448	0.719454
CWC22	1027.06	-0.100941	0.0844938	-1.19465	0.232223	0.719454
SCD5	690.776	-0.100896	0.0838252	-1.20365	0.228725	0.719454
HOOK3	1035.67	-0.100449	0.0830907	-1.20891	0.226699	0.719454
ZNF605	715.159	-0.0997868	0.0832918	-1.19804	0.230902	0.719454
RUFY3	882.531	-0.0997845	0.0829984	-1.20225	0.229268	0.719454
INTS2	842.356	-0.0980206	0.0819049	-1.19676	0.231399	0.719454
BNC2	753.108	-0.0940436	0.0777262	-1.20993	0.226304	0.719454
RNGTT	1034.81	-0.0929488	0.0774519	-1.20008	0.230107	0.719454
MRGPRF	895.644	-0.0917495	0.0760958	-1.20571	0.227929	0.719454
SREK1IP1	956.409	-0.0906034	0.0757085	-1.19674	0.231408	0.719454
PUS7L	913.079	-0.0901766	0.0749981	-1.20239	0.229214	0.719454
KLF3	1191.17	-0.0868759	0.0725153	-1.19804	0.230903	0.719454
SLC25A36	1755.59	-0.0853459	0.0710545	-1.20113	0.2297	0.719454
COASY	1020.84	-0.0851052	0.0713429	-1.1929	0.232907	0.719454
SH3BP2	1317.85	-0.0850925	0.0710569	-1.19753	0.231101	0.719454
[truncated: 17,926 more rows]

## Sheet: Host genes DESeq2 12 h
Genename	baseMean	log2FoldChange	lfcSE	stat	pvalue	p. adj
CSPG4	3082.09	-0.612228	0.0633095	-9.67039	4.02834e-22	3.27545e-18
HMOX1	2462.8	0.39913	0.0509578	7.83256	4.78043e-15	1.94349e-11
MT2A	4725.96	0.563812	0.0801579	7.03376	2.01035e-12	5.44873e-09
ESM1	2049.41	0.607162	0.090835	6.68424	2.32134e-11	4.7187e-08
SPRY2	1086.69	0.537992	0.0812083	6.62484	3.47632e-11	5.65319e-08
DUSP6	1931.92	0.529741	0.0831415	6.37156	1.87111e-10	2.53566e-07
IER3	677.377	0.750749	0.118714	6.32401	2.54856e-10	2.96034e-07
DUSP5	2598.45	0.3582	0.0596955	6.00045	1.96775e-09	1.99997e-06
TRIB3	9557.23	0.280765	0.0483061	5.81219	6.16594e-09	5.57058e-06
PLAUR	1641.62	0.393451	0.0698543	5.63246	1.77661e-08	1.44457e-05
TUBB4B	6484.35	0.261464	0.0479089	5.45751	4.82849e-08	3.56913e-05
NAB2	1455.3	0.394804	0.0727059	5.43016	5.63049e-08	3.81512e-05
MRC2	3534.05	-0.359387	0.0669375	-5.36899	7.91807e-08	4.95245e-05
ID3	456.656	-0.544973	0.101816	-5.35254	8.67278e-08	5.03703e-05
PLIN2	6100.69	0.232515	0.0450366	5.16279	2.43297e-07	0.000131883
LRP1	6449.38	-0.337121	0.065538	-5.14391	2.6908e-07	0.000136743
SEC16A	2396.4	-0.26431	0.052922	-4.99433	5.90408e-07	0.000282389
UPF1	3180.71	-0.256541	0.0516323	-4.96861	6.74356e-07	0.000304621
SNX27	735.563	-0.371303	0.076917	-4.82731	1.38387e-06	0.00053582
TXNRD1	23118.7	0.208282	0.0430345	4.83988	1.29917e-06	0.00053582
SLC7A5	7797.75	-0.224969	0.046512	-4.83679	1.31951e-06	0.00053582
SPHK1	2267.03	0.305126	0.063405	4.81233	1.49181e-06	0.000551361
SLC20A1	6714.24	0.238984	0.0499511	4.78437	1.71524e-06	0.000606376
FTH1	17482.7	0.258455	0.0566158	4.56506	4.99347e-06	0.00169175
S100A11	2254.78	0.243351	0.0538241	4.52122	6.14847e-06	0.00199973
SERPINE1	28281.1	0.256988	0.0570628	4.5036	6.68133e-06	0.00208946
ATP2A2	4216.55	-0.224943	0.050187	-4.48209	7.39155e-06	0.00222595
ZBTB20	2497.86	-0.260389	0.0582519	-4.47005	7.82011e-06	0.00225038
SERPINB2	1721.75	0.37711	0.0844689	4.46448	8.0262e-06	0.00225038
COL1A2	7383.13	-0.304647	0.0695628	-4.37946	1.18975e-05	0.00322463
CCND2	5044.29	-0.236336	0.05407	-4.37093	1.23721e-05	0.00324508
HUWE1	9978.05	-0.192078	0.0445309	-4.31336	1.60795e-05	0.0040857
TNS1	781.151	-0.329563	0.0772549	-4.26592	1.99083e-05	0.00477493
SFT2D2	1897.62	-0.286524	0.0671762	-4.26527	1.99665e-05	0.00477493
TNRC6B	1825.23	-0.274227	0.0647938	-4.2323	2.31311e-05	0.00537368
TRAM2	2728.13	-0.238985	0.0567262	-4.21295	2.52061e-05	0.00569307
GOLGA8A	774.898	0.370883	0.0882093	4.20458	2.61571e-05	0.00574821
UPP1	1480.46	0.290655	0.0694404	4.18568	2.84313e-05	0.00608355
EIF5B	1131.49	-0.397083	0.0963627	-4.12071	3.77706e-05	0.00787468
PNPLA6	1621.87	-0.265862	0.0648412	-4.1002	4.12796e-05	0.00823911
LRP10	4506.95	-0.211151	0.0515498	-4.09606	4.20238e-05	0.00823911
CEBPB	1682.21	0.29916	0.0730883	4.09313	4.25584e-05	0.00823911
TCF4	1299.86	-0.262734	0.0650826	-4.03693	5.41553e-05	0.0102404
CSRNP1	1515.38	0.253611	0.0634244	3.99863	6.37092e-05	0.0117732
ZYX	1542.58	0.252088	0.063162	3.99113	6.57595e-05	0.011882
FGFRL1	1152.36	0.309669	0.0778592	3.97729	6.97048e-05	0.0123211
HNRNPH1	5854.76	0.179649	0.0453026	3.96553	7.32343e-05	0.0124911
MAFF	3913.45	0.224767	0.0567036	3.96389	7.37391e-05	0.0124911
PLAU	23060.2	0.253417	0.0641344	3.95134	7.77154e-05	0.012896
HSPG2	1509.45	-0.30729	0.0788012	-3.89956	9.63684e-05	0.0146477
PCNX3	1323.3	-0.264252	0.0679372	-3.88965	0.000100388	0.0146477
MAP1A	1913.14	-0.239077	0.061541	-3.88485	0.000102394	0.0146477
EMP1	5402.64	0.189347	0.04853	3.90166	9.55359e-05	0.0146477
HMGA2	2196.85	0.298878	0.0766685	3.89832	9.68625e-05	0.0146477
NAV3	3378.45	0.326376	0.0838764	3.89115	9.9771e-05	0.0146477
NFKBIZ	1082.11	0.360534	0.0928217	3.88416	0.000102683	0.0146477
LIF	2282.57	0.749798	0.192388	3.89733	9.72576e-05	0.0146477
TNFRSF12A	5980.23	0.24418	0.0631747	3.86515	0.000111023	0.0155642
LPP	2362.51	-0.239562	0.0626533	-3.82361	0.000131514	0.017979
CHST2	487.377	0.423866	0.110918	3.82145	0.00013267	0.017979
ITGA3	5574.64	-0.214225	0.056197	-3.81203	0.00013783	0.0183721
TLN2	1456.91	-0.249871	0.0657283	-3.80157	0.000143783	0.0188278
RGS3	2452.83	0.207693	0.054685	3.79798	0.00014588	0.0188278
EWSR1	5559.72	0.179881	0.0475533	3.78273	0.000155116	0.0197071
RAB3B	4686.62	-0.236697	0.0627238	-3.77364	0.000160882	0.0198686
POLR1C	699.948	0.303512	0.0804485	3.77275	0.000161457	0.0198686
RNF213	9070.47	-0.245402	0.0651059	-3.76928	0.000163719	0.0198686
MED12	848.784	-0.293318	0.0780145	-3.75979	0.000170055	0.020334
ESRRA	1073.68	0.270848	0.0723254	3.74485	0.000180499	0.021168
SLC25A33	594.372	0.33743	0.0901628	3.74245	0.000182236	0.021168
KMT2A	1514.46	-0.261395	0.0699968	-3.73439	0.00018817	0.0215494
FOS	445.159	0.373633	0.100587	3.71454	0.000203575	0.0229899
PBX1	662.635	-0.303406	0.0818101	-3.70867	0.000208351	0.0232069
UBE2H	2712.01	-0.205029	0.0554074	-3.70039	0.000215268	0.0236533
TUBB6	5762.35	0.218238	0.0590809	3.69388	0.000220858	0.0236975
MARCKS	4415.54	-0.17783	0.0481896	-3.69022	0.000224062	0.0236975
MT1E	499.654	0.378894	0.102721	3.68858	0.000225511	0.0236975
SAMD12	529.736	-0.33644	0.0912644	-3.68643	0.000227424	0.0236975
SLC9A1	514.61	-0.446634	0.12126	-3.68329	0.000230243	0.0236975
PPP2R2D	642.473	0.297304	0.0808533	3.67708	0.000235919	0.0239782
NDST1	3292.57	-0.18024	0.0491948	-3.6638	0.0002485	0.0249451
TGFBR1	3065.82	-0.180619	0.0493551	-3.65959	0.000252618	0.0250492
MEGF8	1567.09	-0.253407	0.069598	-3.64102	0.000271565	0.0263174
SQSTM1	20686.5	0.177407	0.0487286	3.64072	0.000271881	0.0263174
MAP1B	7901.14	-0.20199	0.0555477	-3.63633	0.000276552	0.0264546
MCL1	7973.39	0.204668	0.0564337	3.62669	0.000287074	0.0271419
PNMA2	794.233	-0.281874	0.0778727	-3.61967	0.00029498	0.0275688
LASP1	6288	-0.174955	0.0483754	-3.6166	0.000298492	0.02758
NSRP1	420.744	-0.423002	0.117372	-3.60394	0.000313431	0.0283167
SIM1	895.634	-0.297274	0.0824684	-3.6047	0.000312513	0.0283167
PELP1	944.059	-0.27209	0.0757695	-3.59102	0.000329385	0.0294311
ZNF395	949.901	-0.276575	0.0772382	-3.58081	0.000342533	0.0302732
SLC41A1	1435.02	-0.238505	0.0669224	-3.56391	0.000365372	0.031506
SETD7	2739.42	-0.181767	0.050992	-3.56461	0.000364395	0.031506
IMP4	1583.15	0.213545	0.0599978	3.5592	0.000371981	0.031506
SGK1	2432.16	0.240939	0.0676503	3.56154	0.000368687	0.031506
CCNL2	1436.37	0.275462	0.0775029	3.55422	0.000379101	0.0317781
PTPRS	1699.48	-0.240821	0.0681051	-3.53601	0.000406212	0.0337032
GPATCH8	814.786	-0.300292	0.0849986	-3.53291	0.000411016	0.0337573
HSPA8	49337.3	0.134216	0.0381064	3.52212	0.000428104	0.0348091
NUMA1	5174.18	-0.191212	0.0544559	-3.51133	0.000445878	0.0358954
TGIF1	1579.44	0.212806	0.0607123	3.50515	0.000456343	0.0363777
ACTN4	7785.53	-0.185416	0.0531582	-3.488	0.000486647	0.0383424
CLPTM1	2403.47	-0.214059	0.0614066	-3.48593	0.000490421	0.0383424
PTX3	3722.94	0.626347	0.180151	3.47679	0.000507451	0.039296
PHC2	3016.95	0.180622	0.0520179	3.47231	0.000515995	0.0393773
CDK17	1865.17	0.226938	0.0653779	3.47118	0.000518186	0.0393773
CNIH3	544.892	0.348066	0.100364	3.46805	0.000524246	0.039469
CBL	1811.75	-0.223089	0.0644068	-3.46375	0.000532704	0.0397378
CD248	590.943	-0.291394	0.0842501	-3.45868	0.000542825	0.0400333
ID1	463.817	-0.344628	0.0997269	-3.45572	0.000548833	0.0400333
NNMT	2870.47	0.259168	0.0750247	3.45444	0.000551436	0.0400333
SMARCC1	2668.28	-0.179036	0.0521984	-3.42992	0.000603752	0.0434434
MYADM	901.908	-0.331682	0.0968371	-3.42515	0.000614456	0.0437467
SCAF1	575.373	0.351557	0.102696	3.42327	0.000618728	0.0437467
DDX39A	2902.29	0.167569	0.0493135	3.39803	0.00067872	0.0474
SMG6	1154.08	-0.231794	0.0682804	-3.39474	0.000686946	0.0474
TMEM104	516.778	-0.367535	0.108278	-3.39436	0.000687886	0.0474
DGKQ	885.413	0.280458	0.0831013	3.3749	0.000738433	0.0504555
IFITM3	5765.31	0.180302	0.0535604	3.36633	0.000761745	0.0516146
IRGQ	1563.72	-0.193394	0.0577261	-3.35019	0.000807551	0.0542661
MT-ND3	820.391	0.30269	0.0905292	3.34356	0.000827119	0.0551254
IRF2BPL	1234.6	0.315689	0.0945226	3.33982	0.000838316	0.0554175
RPL28	4320.59	0.178939	0.0536424	3.33578	0.00085061	0.0557767
ZC3HAV1	2802.88	-0.181338	0.0548768	-3.30446	0.000951586	0.0614075
CCDC71L	2408.31	0.190009	0.057491	3.30502	0.000949706	0.0614075
IRF2BP2	1956.59	0.186178	0.0564304	3.29926	0.000969409	0.0620651
RRBP1	6468.11	-0.175731	0.0534462	-3.288	0.00100903	0.0636048
TRIB1	638.674	0.269852	0.0820723	3.28798	0.0010091	0.0636048
RTN4	9558.67	0.154789	0.0471312	3.28421	0.00102267	0.0639643
WASF2	1261.92	-0.212436	0.0647876	-3.27896	0.00104192	0.0643266
IRAK2	836.432	0.343546	0.104793	3.27831	0.00104429	0.0643266
MYBBP1A	2371.88	-0.182399	0.0558157	-3.26787	0.00108358	0.0662453
ABCC10	684.122	-0.276795	0.0848551	-3.26197	0.00110639	0.0671349
CHD3	3035.15	-0.164944	0.0506028	-3.25958	0.00111576	0.0672018
ATP2B1	7153.56	0.209902	0.0645812	3.2502	0.00115324	0.0683282
IMP3	982.357	0.23891	0.0735213	3.24954	0.00115593	0.0683282
ARF3	2357.1	-0.206083	0.0634372	-3.24862	0.00115967	0.0683282
MGAT4B	2096.73	0.17631	0.0543192	3.24581	0.00117115	0.0685081
DUSP1	1288.79	0.24487	0.0755129	3.24275	0.0011838	0.0687536
EXPH5	489.158	-0.297431	0.0918516	-3.23817	0.00120301	0.0693734
SLC35B4	1070.38	-0.211911	0.0655405	-3.23328	0.00122377	0.070074
HELZ	1608.04	-0.198672	0.0615284	-3.22894	0.0012425	0.0704263
RELB	872.122	0.320964	0.099436	3.22785	0.00124725	0.0704263
RPTOR	1378.67	-0.217298	0.067377	-3.22511	0.00125923	0.0706125
APAF1	1031.99	-0.241633	0.0758292	-3.18654	0.00143987	0.0801887
SLC39A14	12185.2	0.150674	0.0473484	3.18224	0.00146139	0.0808336
MR1	939.956	-0.24479	0.0770033	-3.17895	0.00147809	0.0812052
RAB5B	1407.44	-0.212038	0.0667922	-3.17459	0.00150049	0.0818823
EHD2	862.344	-0.291424	0.092031	-3.16659	0.00154239	0.083608
ENC1	1265.11	0.238894	0.0755631	3.16152	0.00156949	0.0842573
DDX5	12751.1	0.150193	0.0475224	3.16048	0.0015751	0.0842573
YRDC	833.994	0.235207	0.0745917	3.15327	0.00161455	0.0858034
WDTC1	907.699	-0.239047	0.0759577	-3.14711	0.00164895	0.0870626
RUBCN	1160.97	-0.213899	0.068031	-3.14415	0.00166573	0.0873808
TOR1AIP2	5904.63	-0.16419	0.0522567	-3.14198	0.00167809	0.0874649
CKS2	1390.05	0.209181	0.0666221	3.13982	0.00169051	0.0875509
H2AC6	2488.04	0.211429	0.0675369	3.13057	0.00174466	0.0897837
MAT2A	3560.8	0.152723	0.0490091	3.11622	0.00183183	0.0936768
MEMO1	780.269	0.23045	0.0739986	3.11425	0.00184412	0.0937157
SYNE3	1342.84	-0.211186	0.06806	-3.10294	0.00191607	0.0967674
DCHS1	1190.25	-0.234272	0.0758945	-3.08681	0.00202318	0.097759
MLF2	2017.93	-0.227755	0.0739959	-3.07794	0.0020844	0.097759
KIRREL1	3154.82	-0.174958	0.0566249	-3.08977	0.00200314	0.097759
INTS1	2079.95	-0.20619	0.0667372	-3.08958	0.00200438	0.097759
ARMT1	899.55	-0.222223	0.0719502	-3.08857	0.00201126	0.097759
FOXN3	1182.08	-0.219644	0.0713084	-3.08021	0.00206858	0.097759
TOM1L2	938.656	-0.21719	0.0708427	-3.06581	0.00217082	0.097759
DPYSL2	4297.05	-0.156123	0.0504843	-3.0925	0.00198478	0.097759
SLC7A1	5696.77	-0.155528	0.0506698	-3.06945	0.00214455	0.097759
ARCN1	4065.6	-0.152776	0.0497086	-3.07343	0.00211616	0.097759
ICAM1	4085.74	0.155235	0.0501679	3.09431	0.00197269	0.097759
WDR6	2641.18	0.160094	0.0517791	3.09186	0.00198906	0.097759
VEGFA	4331.55	0.170305	0.0552536	3.08224	0.00205451	0.097759
DKC1	1741.22	0.171329	0.0559253	3.06353	0.00218741	0.097759
TRIO	8494.18	0.181767	0.0589444	3.0837	0.00204444	0.097759
TPBG	3869.13	0.185596	0.0604812	3.06865	0.00215025	0.097759
DRAP1	2979.79	0.186919	0.0608983	3.06936	0.00214516	0.097759
RGMB	4490.05	0.190656	0.0619168	3.07923	0.00207538	0.097759
SLC4A7	1950.13	0.204338	0.0667332	3.06202	0.00219848	0.097759
H2BC8	1007.67	0.247582	0.080587	3.07223	0.00212463	0.097759
CEP170B	2231.41	0.211851	0.069192	3.06179	0.00220021	0.097759
SCO2	523.22	0.291408	0.0950585	3.06557	0.00217255	0.097759
SLC2A6	745.16	0.254299	0.0831889	3.05688	0.00223651	0.098832
AMPD3	1005.8	0.330429	0.108302	3.051	0.00228077	0.100243
GDF15	3444.81	0.189231	0.0620765	3.04836	0.00230097	0.100587
STC2	8961.95	-0.129477	0.0425468	-3.04317	0.00234102	0.101791
AAMP	3132.7	0.149209	0.0490603	3.04134	0.00235524	0.101864
PABPC4	1790.79	0.18011	0.0593361	3.03541	0.00240206	0.103339
IRF3	987.314	0.229439	0.0758027	3.02679	0.00247166	0.105774
SCD	3559.34	-0.164333	0.0543587	-3.02313	0.00250175	0.106501
ATL3	3866.77	-0.166421	0.0551514	-3.01753	0.00254848	0.107535
WTAP	2726.22	0.160605	0.0532324	3.01705	0.00255249	0.107535
POLR2A	1213.56	-0.221362	0.0734938	-3.01198	0.00259549	0.108783
ANP32E	727.333	-0.243931	0.0811316	-3.00661	0.0026418	0.109068
PRICKLE2	726.827	-0.233523	0.0777117	-3.00499	0.00265588	0.109068
CCN2	1462.72	0.20167	0.0671118	3.00499	0.00265593	0.109068
CAPN15	1474.81	0.234239	0.0778688	3.00812	0.00262867	0.109068
NID1	1232.78	-0.19841	0.0660892	-3.00215	0.00268082	0.109537
ZNF207	6051.24	0.137464	0.0459609	2.9909	0.00278159	0.113086
ARHGEF2	6584.19	0.138788	0.0466275	2.97652	0.00291541	0.117936
ARHGAP22	565.521	0.293155	0.0986059	2.97299	0.0029491	0.118709
WSB1	2911.96	0.153868	0.0517855	2.97125	0.00296594	0.118798
RALY	2934.98	0.163839	0.0552118	2.96746	0.00300271	0.119681
MYC	1663.86	0.209458	0.0706219	2.96591	0.00301793	0.119701
TNIP1	2746.4	0.168518	0.0568802	2.96268	0.00304973	0.120376
RBBP6	1649.83	-0.229045	0.0774028	-2.95914	0.00308502	0.12118
FADS3	1791.97	0.207738	0.070262	2.95662	0.00311032	0.121586
DIAPH2	702.203	-0.254901	0.0863227	-2.95288	0.00314823	0.121814
TANC2	1338.08	-0.213125	0.0721764	-2.95284	0.00314864	0.121814
DCAF10	1462.4	-0.209265	0.0709135	-2.95099	0.00316762	0.121814
S100A16	2067.14	0.20335	0.0689284	2.95016	0.00317605	0.121814
PGPEP1	1015.72	-0.236722	0.0803906	-2.94464	0.0032333	0.123427
DPP9	1606.23	-0.185669	0.0632386	-2.93601	0.00332459	0.126319
L1CAM	1286.69	-0.208311	0.0710119	-2.93346	0.00335206	0.126472
FZD2	1004.75	-0.247271	0.0843138	-2.93275	0.00335974	0.126472
PXDC1	1907.11	0.180693	0.0618705	2.92051	0.00349463	0.130944
SRM	601.507	0.266254	0.0913573	2.91443	0.0035634	0.132908
PAPPA	3172.49	-0.191428	0.0657712	-2.91052	0.00360833	0.133361
SPRY4	910.422	0.217222	0.0746022	2.91173	0.00359429	0.133361
ZKSCAN8	813.846	-0.219725	0.0755615	-2.9079	0.00363864	0.13373
NUCKS1	5363.23	-0.157582	0.0542112	-2.90682	0.00365122	0.13373
CYTH2	1010.65	0.209444	0.0721464	2.90304	0.00369557	0.134747
MYO18A	1168.62	-0.209067	0.0720991	-2.89971	0.00373503	0.134819
MBNL2	1671.15	-0.200679	0.0692311	-2.89869	0.00374729	0.134819
RAPGEF1	1848.89	-0.199683	0.0688354	-2.90087	0.00372125	0.134819
MIGA2	731.084	0.232719	0.0804192	2.89382	0.00380585	0.136323
RPS26	1165.07	0.258058	0.0892691	2.89078	0.00384283	0.137044
ATF4	14454.4	0.139812	0.0484418	2.88619	0.00389933	0.137253
H2BC4	1685.7	0.229131	0.0793367	2.88808	0.00387598	0.137253
GRPEL1	1911.37	0.167624	0.0580729	2.88644	0.00389622	0.137253
TAF6	892.706	-0.244855	0.0851808	-2.87453	0.00404627	0.139101
EPB41L3	1627.12	-0.174422	0.0606171	-2.87744	0.00400921	0.139101
RCC1	1299.16	0.200734	0.069762	2.87741	0.00400949	0.139101
TMEM106B	1252.34	-0.206147	0.0716915	-2.87547	0.00403423	0.139101
PDLIM4	683.783	0.251309	0.0874457	2.87389	0.00405447	0.139101
SLCO4A1	492.9	0.285821	0.0993703	2.87632	0.0040234	0.139101
UBE4A	2658.02	-0.159006	0.0554087	-2.8697	0.00410865	0.140106
XPC	4404.79	0.161237	0.0562006	2.86896	0.00411823	0.140106
URB2	959.104	0.197795	0.0689995	2.86661	0.00414889	0.140561
BDNF	753.656	-0.229873	0.0802765	-2.86351	0.00418973	0.141356
FOSL1	1016.28	0.215119	0.0752124	2.86015	0.00423441	0.142273
IFITM2	880.492	0.232504	0.081436	2.85505	0.00430297	0.143737
PAPSS2	705.802	-0.295888	0.103664	-2.85429	0.00431335	0.143737
TNFRSF11B	1633.91	0.267345	0.0938857	2.84756	0.00440554	0.144975
MICALL1	2169.5	0.173043	0.0607939	2.8464	0.00442173	0.144975
SEC24A	1627.12	-0.202155	0.0710286	-2.84611	0.0044257	0.144975
ZBTB4	1787.7	-0.164866	0.0579514	-2.84491	0.00444247	0.144975
CCBE1	905.897	-0.215864	0.0758802	-2.84479	0.004444	0.144975
COL4A2	6392.22	-0.202629	0.0712522	-2.84383	0.00445749	0.144975
BASP1	1446.31	-0.226487	0.0797543	-2.83981	0.00451401	0.146229
RPRD2	719.471	-0.222414	0.0783691	-2.83803	0.00453933	0.146465
UCHL1	8403.73	0.134654	0.0476791	2.82416	0.00474043	0.152349
FAM53C	3568.99	-0.156823	0.055678	-2.8166	0.00485346	0.155368
ERRFI1	2521.41	0.185701	0.0661707	2.80639	0.00500999	0.159452
MYH9	24024.8	-0.147243	0.0524795	-2.80573	0.00502026	0.159452
TMEM214	852.814	-0.216934	0.0773903	-2.80311	0.0050612	0.160127
RAB11FIP1	1376.35	-0.181376	0.0648292	-2.79775	0.00514592	0.161445
SPINT1	668.501	-0.260848	0.0932709	-2.79667	0.0051632	0.161445
GPAA1	2062.77	-0.223267	0.0798673	-2.79548	0.00518229	0.161445
SSBP4	578.17	0.275141	0.0984233	2.79549	0.00518214	0.161445
KANK2	2636.46	-0.179287	0.0642238	-2.7916	0.00524485	0.162771
WIPI2	3406.69	0.133739	0.0480922	2.78089	0.00542105	0.16673
H3-3B	7339.37	0.146422	0.0526674	2.78012	0.00543395	0.16673
CIC	754.61	0.225308	0.0809954	2.78174	0.00540676	0.16673
ARHGEF17	1180.47	-0.186342	0.0670567	-2.77887	0.00545485	0.166742
HCFC1	940.026	-0.256226	0.0923174	-2.77549	0.0055119	0.167641
PPARD	690.999	-0.237689	0.0856633	-2.77469	0.0055255	0.167641
RNF126	726.749	0.252925	0.0912739	2.77105	0.00558757	0.168334
SH3BP5L	2098.02	0.166061	0.05993	2.77092	0.00558974	0.168334
OTUD7B	2355.38	-0.151974	0.0548985	-2.76828	0.00563532	0.16908
CIT	730.406	-0.240307	0.0869846	-2.76264	0.00573352	0.171394
ATXN1	1064.86	-0.187605	0.0680681	-2.75614	0.00584884	0.172
EPHA2	3219.99	-0.13285	0.0481746	-2.75768	0.00582138	0.172
GNAS	8047.44	0.119848	0.0434772	2.75657	0.00584113	0.172
ILKAP	613.392	0.224034	0.0812205	2.75834	0.00580958	0.172
COL7A1	1323.08	0.261728	0.0949827	2.75554	0.00585955	0.172
WASH6P	598.484	0.296273	0.107715	2.75054	0.00594977	0.173619
CASP2	481.79	-0.252584	0.0918447	-2.75012	0.0059574	0.173619
NID2	881.049	-0.239281	0.0871259	-2.74639	0.00602556	0.174978
SLC16A7	696.903	-0.257388	0.0940636	-2.73632	0.00621308	0.179158
QSER1	1072.3	-0.215536	0.0787693	-2.73629	0.00621356	0.179158
RSRP1	1055	0.234364	0.0857192	2.73409	0.0062553	0.179724
FEM1C	1240.63	-0.189946	0.0698256	-2.72029	0.00652239	0.185617
WDFY2	724.541	0.22896	0.084177	2.71998	0.00652863	0.185617
NEXN	438.437	-0.289913	0.106587	-2.71996	0.00652889	0.185617
RAB34	2711.57	0.14608	0.0537775	2.71637	0.00660023	0.186342
SPSB1	867.081	0.190932	0.0702744	2.71694	0.00658878	0.186342
TPRG1L	1163.4	0.18125	0.0668191	2.71255	0.00667682	0.187852
ANKRD33B	538.564	-0.235922	0.0873256	-2.70163	0.00689995	0.188064
ANTXR1	847.722	-0.209698	0.0777187	-2.69817	0.00697222	0.188064
MAVS	1579.15	-0.189569	0.0702867	-2.69708	0.00699498	0.188064
DPH7	487.919	0.251554	0.09283	2.70984	0.00673158	0.188064
GEM	953.12	0.191027	0.0705937	2.70601	0.00680977	0.188064
DTL	1383.75	-0.177068	0.0654522	-2.7053	0.00682435	0.188064
HBEGF	862.831	0.231203	0.0855015	2.70408	0.00684938	0.188064
B4GALT1	1376.51	-0.184341	0.0681903	-2.70334	0.0068647	0.188064
POLDIP2	2381.1	-0.144619	0.053529	-2.7017	0.00689858	0.188064
MLEC	4647.35	-0.135971	0.0503287	-2.70166	0.00689952	0.188064
RHEB	2137.77	0.144923	0.0536903	2.69924	0.00694977	0.188064
GPR107	2956.31	-0.148558	0.0550933	-2.69648	0.00700773	0.188064
DCAF4	617.592	0.247209	0.0916793	2.69646	0.00700818	0.188064
ADAM33	577.666	0.292494	0.108218	2.70282	0.00687549	0.188064
ORC3	1052.38	-0.183414	0.0680707	-2.69447	0.00705012	0.188568
YBX3	2726.88	0.162911	0.0605546	2.69032	0.0071384	0.189693
CHST11	532.004	0.245714	0.0913334	2.6903	0.00713885	0.189693
PPIA	14446.3	0.165878	0.0618353	2.68258	0.00730563	0.193492
APC	1940.02	-0.193075	0.0720569	-2.67948	0.0073737	0.194661
MAP4	5146.89	-0.154871	0.0578532	-2.67697	0.00742921	0.195492
ADAMTS12	822.308	0.210016	0.0785066	2.67513	0.00746997	0.19593
PREPL	2050.98	-0.1594	0.0599254	-2.65998	0.00781451	0.203728
GOT1	3613.61	0.128501	0.0483113	2.65986	0.0078174	0.203728
ITPRIP	1910.39	0.161444	0.0608164	2.65462	0.00793975	0.205859
PRMT1	3270.54	0.165745	0.0624465	2.6542	0.00794978	0.205859
THRB	435.787	-0.25748	0.0971651	-2.64992	0.00805102	0.207819
AJUBA	2624.55	-0.148675	0.0561412	-2.64824	0.00809122	0.208195
CELF2	687.532	-0.213885	0.0809389	-2.64255	0.00822842	0.210861
SEL1L	5779.1	-0.120499	0.0456126	-2.6418	0.00824668	0.210861
FOXK1	1331.87	-0.162369	0.0615141	-2.63954	0.00830183	0.211606
SLC26A2	870.862	-0.208728	0.079208	-2.63518	0.00840916	0.213671
MRI1	560.147	0.241283	0.0916296	2.63325	0.00845729	0.214225
BRIP1	499.722	-0.244538	0.0929672	-2.63037	0.00852924	0.21471
DIP2B	2205.57	-0.138975	0.0528251	-2.63085	0.00851704	0.21471
ZNF382	416.222	-0.258517	0.0984057	-2.62705	0.00861282	0.21514
IFRD1	716.046	-0.247391	0.0942185	-2.62571	0.00864683	0.21514
RDX	2390.27	-0.173288	0.0660019	-2.6255	0.00865217	0.21514
SMIM3	1834.99	0.155003	0.0590327	2.62572	0.00864656	0.21514
ATXN7L3	2054.68	0.143286	0.0545992	2.62432	0.00868221	0.215229
NHLRC2	896.191	-0.222792	0.0849868	-2.62149	0.00875459	0.215735
DDX56	2144.32	0.160508	0.0612355	2.62116	0.00876322	0.215735
DYNLT1	825.877	0.201393	0.0768554	2.62042	0.00878222	0.215735
TRIM2	946.378	-0.226299	0.0864301	-2.61828	0.0088373	0.216434
TIMP1	27370.3	0.179449	0.0685803	2.61663	0.00888037	0.216836
CCNE1	724.243	0.197076	0.0753774	2.61453	0.00893502	0.217517
AXIN1	1553.51	0.186114	0.0713646	2.60793	0.00910925	0.221097
AAAS	839.616	0.201381	0.0774526	2.60006	0.00932087	0.225559
NCOA2	1461.97	-0.169691	0.0652946	-2.59885	0.0093537	0.225682
FXR2	2678.87	0.129402	0.0498453	2.59607	0.00942955	0.226839
ZKSCAN1	2064.29	-0.15717	0.0606569	-2.59113	0.00956623	0.229448
SIRT7	443.61	0.250158	0.0965972	2.5897	0.00960605	0.229726
CREBBP	1238.55	-0.191912	0.0741371	-2.58861	0.00963644	0.229777
PRDX1	7692.62	0.111763	0.0432392	2.58476	0.00974458	0.231609
AHSA1	3463.76	0.128576	0.0497685	2.58349	0.00978062	0.231609
ZMAT3	1295.66	-0.166935	0.0646807	-2.58091	0.00985396	0.231609
KHNYN	2412.79	0.136727	0.0529982	2.57984	0.00988471	0.231609
ZDHHC9	930.678	-0.202978	0.0786851	-2.57962	0.00989079	0.231609
ARID1B	972.126	-0.182476	0.0707492	-2.57919	0.00990327	0.231609
STIM1	1296.95	-0.162528	0.063023	-2.57886	0.00991265	0.231609
CDK5RAP3	950.407	0.195587	0.076163	2.56801	0.0102286	0.237975
LURAP1L	779.002	0.20158	0.0785269	2.56702	0.0102577	0.237975
ECE1	6448.45	-0.153327	0.0597415	-2.5665	0.0102729	0.237975
SPOCD1	947.037	0.226926	0.0885253	2.5634	0.0103652	0.239429
GNL3	3206.22	0.141736	0.0553631	2.56011	0.0104639	0.241026
ZMYND19	749.324	0.198559	0.0776346	2.55761	0.0105393	0.241894
ADM2	981.538	-0.175268	0.0685472	-2.55689	0.0105611	0.241894
CYB5R2	937.058	0.182523	0.0714837	2.55336	0.010669	0.243504
C5orf51	1142.64	-0.21507	0.0842543	-2.55263	0.0106913	0.243504
SLC23A2	812.278	-0.199555	0.0783065	-2.54838	0.0108224	0.245005
CFL2	2656.46	-0.13221	0.0519884	-2.54307	0.0109882	0.245005
TSPYL4	482.136	-0.281191	0.110625	-2.54185	0.0110268	0.245005
SRGAP2	957.955	-0.191747	0.0754423	-2.54164	0.0110335	0.245005
CARD10	506.094	0.228833	0.0898188	2.54772	0.0108429	0.245005
PJA1	1235.79	0.160768	0.0631114	2.54737	0.0108538	0.245005
NFKBIE	706.565	0.241605	0.0948946	2.54604	0.0108954	0.245005
TOMM40	2329.01	0.147751	0.0580963	2.5432	0.0109842	0.245005
PPIF	2812.01	0.135765	0.0533955	2.54264	0.0110019	0.245005
STIP1	6012.49	0.11409	0.044915	2.54013	0.011081	0.245005
STARD13	1202.82	0.161359	0.0635298	2.53989	0.0110886	0.245005
HSPB8	1247.45	-0.165326	0.0652334	-2.53438	0.0112648	0.248221
FRS2	1155.49	-0.168175	0.0664061	-2.53253	0.0113243	0.248264
TMEM14B	1046.97	-0.173672	0.0686498	-2.52982	0.0114121	0.248264
RABEPK	859.242	0.196027	0.0774709	2.53033	0.0113956	0.248264
CLK1	1657.15	0.146263	0.0578048	2.5303	0.0113966	0.248264
MAPK8	1300.55	0.172184	0.0680679	2.5296	0.0114194	0.248264
NPAT	1097.1	-0.194319	0.0768657	-2.52803	0.0114704	0.248286
GPRC5A	1230.76	-0.244492	0.0967254	-2.52769	0.0114814	0.248286
DNPEP	1461.15	0.165552	0.0656607	2.52133	0.0116912	0.252151
DDX11	454.82	0.241133	0.0956912	2.51991	0.0117385	0.252502
CBX5	1796.7	-0.165541	0.0657544	-2.51757	0.0118166	0.253104
SMCR8	3283.68	-0.117516	0.0466851	-2.51721	0.0118287	0.253104
UBXN7	1419.01	-0.1759	0.0699294	-2.51539	0.0118901	0.253749
DCBLD2	6768.84	0.119738	0.0476817	2.5112	0.0120322	0.25611
ATP6V1A	2926.83	-0.133932	0.0533938	-2.50838	0.0121285	0.257309
SSU72	2124.86	0.149543	0.0596336	2.5077	0.0121519	0.257309
PPIB	10316.7	0.109762	0.0438102	2.50539	0.0122315	0.257654
SLC25A37	938.582	0.193004	0.0770149	2.50606	0.0122086	0.257654
BRI3	2046.3	0.139267	0.0556176	2.504	0.0122797	0.258001
ZNF611	461.209	-0.244508	0.097764	-2.50101	0.0123841	0.258564
TIMM10	622.658	-0.205876	0.0824745	-2.49624	0.0125516	0.258564
PKD2	2282.45	-0.167251	0.0668849	-2.50058	0.0123989	0.258564
PPP1CB	3918.95	-0.130362	0.0521383	-2.50032	0.0124083	0.258564
DSTYK	1358.05	-0.173404	0.0693869	-2.49908	0.0124515	0.258564
SH3GLB2	959.433	0.183092	0.0733374	2.49657	0.01254	0.258564
CLDN11	566.049	0.234292	0.0938626	2.49612	0.0125561	0.258564
TRUB1	1373.87	-0.1536	0.061539	-2.49598	0.0125609	0.258564
ARSA	808.857	-0.185185	0.0742613	-2.49369	0.0126422	0.259581
GEMIN4	753.428	0.203666	0.0817196	2.49225	0.0126937	0.259981
ETV1	561.621	-0.235541	0.0947389	-2.48621	0.0129112	0.263772
MAN2C1	1087.06	0.198575	0.0799017	2.48523	0.0129466	0.263832
INO80D	980.695	-0.205123	0.0826949	-2.48047	0.0131208	0.266713
COG5	2624.16	-0.143131	0.0577247	-2.47954	0.0131553	0.266747
AK3	1385.8	-0.156417	0.0631507	-2.47689	0.0132534	0.268068
TBC1D13	633.379	-0.202374	0.0819464	-2.4696	0.0135266	0.272239
RPL23A	6670.17	0.159508	0.0645791	2.46996	0.0135128	0.272239
BRD1	1258.26	0.160304	0.0649681	2.46743	0.0136086	0.273214
RPL36AL	2340.72	0.138116	0.0560915	2.46234	0.0138035	0.276443
XPO1	6465.63	-0.1188	0.0482936	-2.45995	0.0138955	0.277603
SERINC2	1100.56	-0.25338	0.103275	-2.45345	0.0141492	0.280377
ZNF263	1664.77	0.161824	0.0659678	2.45308	0.0141639	0.280377
PGD	2771.66	0.134264	0.0547333	2.45305	0.014165	0.280377
SYNJ2	2064.7	0.136297	0.0555957	2.45158	0.014223	0.280377
TMEM200A	871.12	0.192985	0.0787242	2.4514	0.0142301	0.280377
JUNB	1377.4	0.174212	0.0710941	2.45045	0.0142679	0.280377
DNAJC6	685.372	-0.245195	0.10007	-2.45025	0.0142757	0.280377
CDK5RAP2	1911.22	-0.149382	0.0610238	-2.44793	0.0143681	0.280641
IFITM1	5924.75	0.129189	0.0527872	2.44736	0.0143907	0.280641
ACADVL	2731.85	0.128492	0.0525455	2.44536	0.014471	0.280641
PRELID1	2381.38	0.142425	0.0582469	2.4452	0.0144772	0.280641
RNF220	1464.76	0.162298	0.0663871	2.44472	0.0144963	0.280641
DUS1L	1086.27	0.187368	0.0766119	2.44568	0.0144579	0.280641
ENTPD4	2140.85	-0.131552	0.053866	-2.44221	0.0145976	0.281931
ARHGEF11	1983.39	-0.145804	0.0597509	-2.44019	0.0146794	0.28284
MMS22L	661.044	-0.212284	0.0870501	-2.43865	0.0147424	0.283381
SLC35F6	2272.03	-0.152147	0.0624517	-2.43623	0.0148413	0.28461
MAP1LC3A	657.562	0.217543	0.0893694	2.4342	0.0149249	0.285539
ZC3H4	739.783	-0.188074	0.0774081	-2.42965	0.0151135	0.287734
ABCC5	803.646	0.187683	0.0772716	2.42888	0.0151457	0.287734
TNRC18	1203.31	0.202433	0.0833111	2.42984	0.0151054	0.287734
ROBO1	1284.29	-0.163152	0.0672578	-2.42577	0.0152761	0.289534
GLRX	856.777	0.186021	0.0767187	2.42472	0.0153202	0.289695
SLC30A4	862.889	-0.177937	0.0734462	-2.42268	0.0154066	0.289726
EPM2AIP1	1161.32	-0.151314	0.0625031	-2.4209	0.0154822	0.289726
NUP155	1775.68	-0.139414	0.0575904	-2.42078	0.0154873	0.289726
USF1	1064.93	0.169236	0.0699052	2.42093	0.0154809	0.289726
PLEKHJ1	956.2	0.187234	0.0773672	2.42007	0.0155175	0.289726
C20orf27	676.69	0.201495	0.0832744	2.41964	0.0155357	0.289726
CHMP7	1245.5	0.177119	0.0732309	2.41864	0.0155786	0.289862
HIVEP2	1728.16	0.145813	0.0605033	2.40999	0.0159528	0.295576
NFKB2	1111.49	0.160421	0.0665692	2.40983	0.0159598	0.295576
PQBP1	661.847	0.194202	0.080614	2.40904	0.0159948	0.295576
ULK3	692.594	0.182849	0.0760508	2.4043	0.0162034	0.298752
H2BC5	903.244	0.19469	0.0810988	2.40065	0.0163659	0.300185
ADAM19	513.43	-0.216875	0.090393	-2.39924	0.016429	0.300185
TNKS	2264.45	-0.141115	0.0588166	-2.39924	0.0164291	0.300185
ARRDC2	608.65	0.191614	0.0798753	2.39891	0.0164439	0.300185
HARS1	2241.57	0.141084	0.0588234	2.39843	0.0164657	0.300185
MAN1A2	2286.89	-0.133278	0.0556078	-2.39676	0.0165409	0.300882
RPLP1	9686.17	0.136536	0.0571728	2.38812	0.0169348	0.30736
PGM5	454.753	-0.232125	0.0973052	-2.38553	0.0170544	0.308708
ASH1L	2320.85	-0.144303	0.0605232	-2.38426	0.0171135	0.308708
CYB5R3	1740.68	-0.141898	0.0595603	-2.38243	0.017199	0.308708
BBX	2961.6	-0.139367	0.058497	-2.38247	0.0171971	0.308708
KIFC2	411.733	0.242731	0.101819	2.38394	0.0171282	0.308708
NPTX2	1252.57	0.179536	0.0754849	2.37844	0.0173859	0.311376
QTRT1	570.217	0.2223	0.0936251	2.37437	0.017579	0.313252
KIF13B	648.159	-0.213563	0.0899486	-2.37428	0.0175832	0.313252
AGK	615.886	0.287742	0.121216	2.3738	0.0176062	0.313252
TBC1D8	871.021	0.180553	0.0761075	2.37234	0.017676	0.313807
PLIN3	3664.01	0.13296	0.0560791	2.37093	0.0177432	0.314037
ATP8B1	1539.68	-0.184903	0.078019	-2.36997	0.0177896	0.314037
MEX3D	821.966	0.22502	0.0949627	2.36957	0.0178089	0.314037
ACTA2	571.505	0.196137	0.0827985	2.36885	0.0178435	0.314037
SAFB2	1115.88	-0.203733	0.0860935	-2.36641	0.0179615	0.314915
NR2C2AP	453.159	0.266434	0.112631	2.36555	0.0180034	0.314915
TRAPPC4	1127.75	0.169503	0.0716589	2.36542	0.0180095	0.314915
ITGA4	754.31	-0.209488	0.0886584	-2.36287	0.0181342	0.315963
UTRN	3730.53	-0.125817	0.0532536	-2.3626	0.0181472	0.315963
PRKCSH	3606.94	-0.128017	0.0542231	-2.36092	0.0182294	0.316717
NAT9	921.754	0.162626	0.0689605	2.35825	0.0183616	0.318332
HEATR5A	1781.94	-0.134833	0.0572152	-2.35659	0.0184436	0.318397
HSPA5	9328.77	0.163742	0.0694663	2.35715	0.0184158	0.318397
EXT1	4614.12	0.147379	0.0625669	2.35555	0.0184956	0.31852
ANGPTL2	705.55	-0.21389	0.0908287	-2.35487	0.0185291	0.31852
E2F4	2502.35	0.142033	0.0603754	2.3525	0.0186476	0.319882
TCAIM	590.58	-0.206385	0.0877604	-2.35168	0.0186887	0.319911
LTBP2	1009.27	-0.159698	0.067955	-2.35006	0.0187704	0.320634
VCL	7443.91	-0.120369	0.0512834	-2.34714	0.0189182	0.322481
GANAB	5790.32	-0.127351	0.0543243	-2.34427	0.0190644	0.323651
HIPK1	2251.33	-0.129774	0.0553589	-2.34423	0.0190664	0.323651
UAP1	4170.06	0.132032	0.0563886	2.34147	0.0192077	0.324893
AP3D1	4269.59	-0.113784	0.0486073	-2.34089	0.019238	0.324893
PRKACB	629.444	-0.218893	0.0935254	-2.34047	0.0192595	0.324893
KATNAL1	884.492	-0.180778	0.0772655	-2.3397	0.0192994	0.324893
WDR5	1365.53	0.151024	0.064643	2.33627	0.0194769	0.32653
ACAD8	623.723	0.196204	0.0839619	2.33683	0.0194482	0.32653
ODC1	6654.13	0.138215	0.0592022	2.33462	0.0195632	0.327301
ATP9A	1535.8	-0.168523	0.072259	-2.3322	0.0196899	0.328745
ANKRD17	3593.68	-0.135166	0.0579911	-2.33081	0.0197634	0.329296
ADAMTS4	548.546	-0.202873	0.0871044	-2.32908	0.0198546	0.329834
PHC3	1326.63	-0.170502	0.0732189	-2.32866	0.0198768	0.329834
UBE2Z	2876.87	0.125168	0.0537742	2.32766	0.0199303	0.330047
PFN1	8752.51	0.115896	0.0498504	2.32487	0.0200788	0.33183
NR2F6	1073.31	0.190812	0.0821477	2.32279	0.0201902	0.332995
FGF7	552.102	0.310909	0.133927	2.32149	0.0202607	0.333481
ARID5B	2448.43	-0.134889	0.0582122	-2.31719	0.0204933	0.335502
NOP56	4370.02	0.120741	0.0521145	2.31685	0.0205119	0.335502
TAZ	430.543	0.236589	0.102154	2.31601	0.0205576	0.335502
TRIM11	979.821	-0.164564	0.0710633	-2.31574	0.0205725	0.335502
TRIM28	4308.09	0.134562	0.0581155	2.31542	0.0205898	0.335502
ATE1	1326.16	-0.158004	0.0685681	-2.30433	0.0212039	0.338931
KLF12	733.829	-0.222123	0.0966282	-2.29874	0.0215198	0.338931
EGFR	2513.59	-0.17086	0.0743588	-2.29778	0.0215745	0.338931
LIN54	1591.26	-0.157486	0.068368	-2.30351	0.0212504	0.338931
UBE2I	2158.14	0.140102	0.0607049	2.30792	0.0210035	0.338931
SMURF2	6421.4	0.122549	0.0531345	2.30639	0.0210889	0.338931
DEGS1	2806.52	0.117813	0.0510862	2.30616	0.0211019	0.338931
SOD1	3992.14	0.1059	0.0460223	2.30106	0.0213883	0.338931
EPB41	1283.35	-0.152673	0.0663923	-2.29955	0.0214735	0.338931
PLXNB2	5123.91	-0.131076	0.0570288	-2.29842	0.0215377	0.338931
SND1	6222.45	-0.111822	0.0486719	-2.29747	0.0215922	0.338931
FAM219B	1768.07	0.146399	0.0634858	2.30601	0.0211102	0.338931
MICAL2	1615.32	0.142451	0.0619813	2.29829	0.0215455	0.338931
NFKBIA	1153.13	0.172853	0.0748312	2.30991	0.0208931	0.338931
PRRX2	617.211	0.211722	0.0916527	2.31004	0.0208857	0.338931
SLC39A13	1203.58	0.197683	0.0856386	2.30834	0.0209805	0.338931
SAPCD2	588.23	0.225564	0.0979193	2.30358	0.0212465	0.338931
UNC119	633.649	0.218038	0.09475	2.30119	0.0213809	0.338931
GMEB2	752.748	0.190536	0.0828708	2.29919	0.0214943	0.338931
TNIP2	1089.42	0.153873	0.0670046	2.29646	0.0216497	0.339179
CLCN7	3342.9	-0.134714	0.0587531	-2.29288	0.021855	0.341737
PEX6	689.364	-0.210585	0.0919033	-2.29137	0.0219418	0.342435
IP6K2	1938.99	0.128074	0.0559503	2.28906	0.0220756	0.34319
EIF2AK2	3075.62	-0.161017	0.0703511	-2.28876	0.0220931	0.34319
SAR1B	2064.07	-0.132165	0.0577556	-2.28836	0.0221168	0.34319
WIPF2	806.008	-0.172936	0.0755997	-2.28752	0.0221653	0.343287
HNRNPA1L2	560.296	0.293494	0.128364	2.28642	0.0222295	0.343627
PNP	2398.09	0.124087	0.0543445	2.28335	0.0224098	0.345757
ZNF266	988.92	0.192475	0.0843878	2.28084	0.0225579	0.347383
TFB2M	885.823	0.194435	0.085316	2.279	0.0226668	0.347632
SLC6A8	854.802	0.175061	0.076843	2.27816	0.022717	0.347632
CCNA1	422.718	0.244418	0.107314	2.27758	0.0227513	0.347632
RPS19	18348.8	0.112964	0.0496256	2.27633	0.0228265	0.347632
ERI2	445.75	-0.221139	0.0971477	-2.27632	0.022827	0.347632
UFL1	1117.43	-0.186394	0.0818862	-2.27626	0.0228306	0.347632
PPP1R14B	1919.89	0.146877	0.0645831	2.27423	0.0229522	0.348831
SERTAD1	1113.9	0.185642	0.0817017	2.2722	0.0230747	0.34982
NCDN	1425.13	-0.137137	0.060392	-2.27079	0.0231599	0.34982
PPP1R21	523.831	-0.198912	0.08761	-2.27042	0.0231819	0.34982
DCTN5	3402.8	-0.115679	0.0509531	-2.2703	0.0231894	0.34982
S100A13	1697.34	0.14722	0.0648823	2.26904	0.023266	0.350326
SNAP29	1377.62	-0.135952	0.0599672	-2.2671	0.0233839	0.350816
PTPN14	3101.45	-0.115537	0.0509859	-2.26606	0.0234475	0.350816
LNPK	1184.55	-0.170114	0.0750819	-2.26571	0.023469	0.350816
KLF10	1155.07	0.147636	0.0651619	2.26568	0.0234711	0.350816
ANKRD54	567.433	0.192906	0.0853316	2.26067	0.0237799	0.354778
PISD	1588.64	0.133438	0.0590734	2.25885	0.0238924	0.355804
RABGGTB	1704.18	0.127601	0.0565244	2.25745	0.02398	0.356456
MT-CO1	30839.4	0.109498	0.0485921	2.25341	0.0242333	0.359564
IFI35	1344.9	0.179071	0.0795119	2.25213	0.0243138	0.359923
ASNS	9461.92	0.110051	0.0488762	2.25162	0.024346	0.359923
PRKAA2	610.287	-0.197521	0.0878583	-2.24818	0.024565	0.361128
SNRPA	958.038	0.17511	0.0779116	2.24755	0.0246052	0.361128
RIPOR3	529.33	0.297283	0.132151	2.24958	0.0244759	0.361128
TUBGCP6	724.639	0.180644	0.0803504	2.2482	0.0245632	0.361128
CD109	1443.96	-0.157104	0.0699307	-2.24657	0.0246677	0.361392
TAB1	428.523	-0.245964	0.109521	-2.24583	0.0247152	0.361437
SEC62	2550.4	-0.153519	0.0684879	-2.24155	0.0249907	0.361768
TMEM87B	1373.42	0.146295	0.0651838	2.24434	0.0248103	0.361768
AHCY	2887.93	0.124145	0.0553544	2.24273	0.0249142	0.361768
CBR1	1330.35	0.147149	0.0656524	2.24133	0.0250047	0.361768
H2BC18	682.389	0.190969	0.0851081	2.24384	0.0248425	0.361768
MFAP2	788.678	0.209552	0.0934395	2.24264	0.0249197	0.361768
TAF15	1038.28	0.477387	0.213187	2.23928	0.0251375	0.363042
RB1CC1	4531.6	-0.170928	0.0765451	-2.23303	0.0255469	0.363333
SLC38A10	2862.98	-0.145119	0.0651516	-2.2274	0.0259204	0.363333
TBC1D5	1535.15	-0.145192	0.0652116	-2.22648	0.0259819	0.363333
SLC48A1	561.96	-0.193019	0.0867535	-2.22491	0.0260871	0.363333
MAP9	624.003	-0.203052	0.0913708	-2.22229	0.0262638	0.363333
SPARC	4653.7	-0.144721	0.0651466	-2.22147	0.0263194	0.363333
TMEM158	1842.39	0.421335	0.188412	2.23624	0.0253362	0.363333
CHAC1	3794.39	0.116547	0.0521282	2.23577	0.0253666	0.363333
MCFD2	7972.53	-0.0990382	0.0443075	-2.23525	0.0254011	0.363333
FAM133B	472.487	0.226752	0.101459	2.23492	0.0254223	0.363333
PGP	544.565	0.227094	0.101613	2.23489	0.0254246	0.363333
PPP1R16A	545.971	0.23921	0.107064	2.23427	0.0254655	0.363333
MTDH	5329.67	-0.105908	0.0474198	-2.23341	0.0255221	0.363333
HARS2	624.057	0.199142	0.0892095	2.23229	0.0255956	0.363333
GNS	9627.91	-0.0934905	0.041903	-2.23111	0.0256736	0.363333
EBNA1BP2	2980.61	0.116248	0.052121	2.23034	0.0257248	0.363333
TSC22D1	3164.94	0.123438	0.0554302	2.2269	0.0259538	0.363333
CENPF	4417.89	-0.134928	0.0606115	-2.22611	0.0260067	0.363333
ARHGEF40	1804.95	0.143956	0.0646767	2.22577	0.0260293	0.363333
ZNF32	631.794	0.202088	0.0908284	2.22495	0.0260848	0.363333
SLC2A3	2709.98	0.147078	0.0661304	2.22406	0.0261446	0.363333
LMO4	2567.44	0.117246	0.0527222	2.22385	0.0261586	0.363333
CLASP1	2050.55	-0.117165	0.0527099	-2.22282	0.0262278	0.363333
GTF2A1	1580.09	-0.141274	0.0635686	-2.22238	0.0262574	0.363333
LCOR	2172.8	-0.127322	0.0573099	-2.22165	0.0263072	0.363333
GOLGA8B	654.58	0.18513	0.0833359	2.22149	0.0263178	0.363333
SLC25A5	2836.33	0.114584	0.051603	2.22048	0.0263861	0.363637
KLF6	1886.93	0.156769	0.0706688	2.21836	0.0265302	0.364372
FCHSD1	880.037	0.171601	0.0773563	2.21832	0.026533	0.364372
DMAC2	672.358	0.196283	0.0885065	2.21772	0.0265739	0.364372
ZDHHC16	896.624	0.166749	0.0752644	2.21551	0.026725	0.365826
LARGE1	834.25	0.174336	0.0788213	2.21179	0.0269811	0.368184
SYMPK	1479.89	-0.13745	0.0621625	-2.21114	0.0270263	0.368184
PHACTR2	1874.75	-0.128358	0.0580532	-2.21104	0.027033	0.368184
TUBA1B	8813.97	0.123871	0.0560513	2.20996	0.0271081	0.368588
RNPS1	2530.41	0.130676	0.0591788	2.20815	0.027234	0.369682
FLRT2	927.868	-0.174278	0.0790325	-2.20515	0.0274438	0.371185
NEO1	766.471	-0.172738	0.0783421	-2.20492	0.0274595	0.371185
CTIF	1318.42	-0.144887	0.0657201	-2.20461	0.0274817	0.371185
CDK19	488.183	-0.211163	0.0958439	-2.2032	0.0275809	0.371908
POGLUT3	913.786	-0.186021	0.0844735	-2.20212	0.0276568	0.372314
KLF7	875.245	-0.175679	0.0798312	-2.20063	0.027762	0.373112
SNRNP200	4549.43	-0.12207	0.0555389	-2.19793	0.0279544	0.374909
PSD3	1516.44	-0.147355	0.0670865	-2.1965	0.0280564	0.374909
RPL19	19385.1	0.100795	0.0459214	2.19494	0.0281678	0.374909
SOWAHC	1052.86	0.169615	0.0771959	2.19721	0.0280056	0.374909
RPL29	9255.64	0.130889	0.059616	2.19553	0.0281254	0.374909
H2BC17	456.332	0.24512	0.111678	2.19488	0.0281724	0.374909
TMSB4X	10016.6	0.127377	0.0580681	2.19357	0.0282662	0.375338
KLHL29	493.426	0.203681	0.0929009	2.19245	0.0283467	0.375338
VEGFC	1653.63	0.169878	0.0774886	2.19229	0.0283584	0.375338
CNOT6	1022.41	-0.152228	0.0694742	-2.19114	0.0284417	0.375338
NSMCE4A	429.735	0.214639	0.0980079	2.19001	0.0285232	0.375338
CALD1	6973.32	-0.120001	0.0547976	-2.18989	0.028532	0.375338
TRMT2A	615.285	0.189984	0.086765	2.18964	0.0285502	0.375338
GPX1	3329.91	0.128229	0.0585957	2.18837	0.0286429	0.375338
WRNIP1	1393.81	0.140117	0.0640332	2.18819	0.0286559	0.375338
CFL1	10514.2	0.101344	0.0463446	2.18675	0.0287605	0.375338
C7orf26	618.219	0.195095	0.0892194	2.18669	0.0287654	0.375338
IMPDH1	1409.81	0.161542	0.0738888	2.18629	0.0287945	0.375338
IRAK1	4352.22	0.126304	0.0577748	2.18615	0.0288047	0.375338
COA4	1276.98	0.140815	0.0644679	2.18426	0.0289433	0.37654
TRIM24	415.71	-0.212479	0.0974104	-2.18127	0.0291631	0.37847
PM20D2	650.983	-0.177888	0.0815632	-2.18098	0.0291847	0.37847
TEX261	1500.16	-0.141411	0.0648578	-2.18032	0.0292336	0.378501
KAT2A	555.521	0.189861	0.0871681	2.1781	0.0293983	0.37992
PRPF38A	627.812	0.194276	0.0893219	2.17501	0.0296292	0.37992
ANXA3	479.274	-0.226389	0.104087	-2.175	0.02963	0.37992
RRP15	1103.98	-0.154336	0.0709822	-2.17429	0.029683	0.37992
SNX21	675.827	0.191408	0.0880326	2.17428	0.0296838	0.37992
NIP7	1329.23	0.134813	0.0620036	2.17428	0.0296843	0.37992
HELZ2	2923.27	-0.190988	0.0878625	-2.17371	0.0297266	0.37992
ENO1	30817.5	0.113292	0.0521197	2.17368	0.0297289	0.37992
TMEM192	850.33	-0.17381	0.079978	-2.17322	0.0297637	0.37992
IDE	1440.9	-0.143576	0.0660885	-2.17249	0.029819	0.380028
ZNF84	1011.09	0.17742	0.0817526	2.1702	0.0299917	0.381631
GSTO1	3662.59	0.115966	0.0534678	2.1689	0.0300906	0.382291
DTWD1	629.296	0.203323	0.0937769	2.16816	0.0301467	0.382407
FAM168A	1032.56	-0.143092	0.0661069	-2.16456	0.0304217	0.384835
NABP1	2473.37	0.148795	0.0687461	2.16441	0.0304328	0.384835
RPS5	9895.67	0.13978	0.064662	2.16171	0.0306408	0.386864
RHBDD2	1386.9	-0.147222	0.0682003	-2.15866	0.0308763	0.387653
TMEM245	1945.19	-0.125147	0.0579767	-2.15857	0.0308837	0.387653
BCAT1	4347.72	-0.113754	0.0527287	-2.15735	0.0309787	0.387653
RPS8	9349.61	0.135669	0.0628895	2.15725	0.0309859	0.387653
TTLL7	664.988	-0.192689	0.0893369	-2.15688	0.0310152	0.387653
RFC3	665.874	-0.174305	0.0808153	-2.15683	0.0310185	0.387653
RND3	20796.9	0.133145	0.0617385	2.1566	0.031037	0.387653
ABHD4	868.838	-0.169555	0.0786692	-2.15529	0.0311392	0.388215
LRPAP1	5047.81	0.12285	0.0570122	2.1548	0.0311776	0.388215
FILIP1L	636.142	-0.18003	0.0835883	-2.15377	0.0312581	0.388623
DCBLD1	1350.05	0.144528	0.0671444	2.1525	0.0313579	0.389269
ITGB1	27127.1	0.122274	0.0568432	2.15108	0.0314697	0.389521
GLUL	8125.13	0.0903874	0.0420206	2.15103	0.0314741	0.389521
GTPBP2	2618.36	0.120424	0.0560083	2.15011	0.0315461	0.38982
ARFGEF3	796.971	-0.168851	0.0785741	-2.14894	0.0316388	0.390372
BZW1	9089.87	0.147484	0.0687096	2.14649	0.0318341	0.391626
DCTN1	3414.81	-0.127502	0.0594012	-2.14645	0.0318367	0.391626
UIMC1	826.772	0.164452	0.0766762	2.14476	0.0319718	0.392693
CEP250	2300.54	-0.111903	0.0522663	-2.14101	0.0322733	0.394776
LARP1	4378.63	-0.103151	0.0481981	-2.14015	0.032343	0.394776
CAPN2	10634.4	0.104144	0.0486243	2.14181	0.0322086	0.394776
PSME1	1697.39	0.137045	0.0640359	2.14012	0.032345	0.394776
KAT8	521.29	0.208841	0.0976311	2.13908	0.0324294	0.394776
LMBR1L	954.185	0.157534	0.0736474	2.13904	0.0324327	0.394776
TSPYL2	1031.52	0.153841	0.0720259	2.13591	0.0326867	0.397272
EOGT	741.05	-0.168351	0.0788965	-2.13383	0.0328569	0.398745
TM7SF3	1223.66	-0.142085	0.0666426	-2.13205	0.0330027	0.399323
QSOX1	11851.7	-0.131017	0.0614346	-2.13263	0.0329555	0.399323
GCNT1	582.994	-0.186788	0.0877917	-2.12762	0.0333683	0.39953
ARSB	878.305	-0.162183	0.0761553	-2.12964	0.0332016	0.39953
SERPINF1	1467.59	0.153725	0.0722081	2.12892	0.0332608	0.39953
H6PD	1740.16	-0.134901	0.0633985	-2.12782	0.0333517	0.39953
PCGF3	1487.5	0.124608	0.0585723	2.12742	0.0333851	0.39953
AIMP2	727.649	0.176015	0.0827476	2.12713	0.0334093	0.39953
EEF1A1	170181	0.157571	0.0740785	2.12709	0.0334129	0.39953
SECTM1	443.985	0.210269	0.0987097	2.13017	0.0331574	0.39953
CTSL	8938.65	0.0907535	0.0427321	2.12378	0.0336886	0.401701
PRKG1	835.05	-0.170316	0.0801969	-2.12372	0.0336933	0.401701
GSTCD	579.073	-0.178645	0.0841789	-2.1222	0.0338207	0.40263
FGD4	427.363	-0.211475	0.0997188	-2.12071	0.0339463	0.40314
LMBRD2	817.909	-0.175562	0.0828211	-2.11977	0.0340251	0.40314
TET2	743.113	-0.184537	0.087061	-2.11963	0.034037	0.40314
RPL3	14239.3	0.126444	0.0596622	2.11934	0.0340619	0.40314
HNRNPAB	2709.07	0.10831	0.0511398	2.11791	0.0341824	0.403978
PEAK1	1416.06	-0.136226	0.0643418	-2.11722	0.0342411	0.404085
CENPB	3051.69	0.124253	0.0587243	2.11586	0.0343564	0.404857
NOP16	877.883	0.155856	0.0736942	2.11491	0.034438	0.405222
BCAR3	2254.53	0.129115	0.0610665	2.11433	0.034487	0.405222
CREB3	1564.74	0.131053	0.0620097	2.11342	0.0345647	0.405374
RANBP10	489.907	-0.195016	0.0922928	-2.11301	0.0345996	0.405374
ST6GALNAC6	736.269	0.170679	0.0808253	2.1117	0.0347123	0.406109
RPL18A	9669.89	0.157667	0.0747465	2.10936	0.0349135	0.407401
RBMS2	1117.05	-0.160158	0.0759314	-2.10925	0.0349229	0.407401
HACD2	1098.58	-0.146497	0.0695066	-2.10767	0.0350596	0.40841
BAG4	1122.96	-0.141096	0.0669756	-2.10668	0.0351452	0.408821
STIL	1003.03	-0.15189	0.0721377	-2.10556	0.035243	0.408862
SERPINE2	19959.3	0.117069	0.0556021	2.10548	0.0352494	0.408862
SNX9	3826.13	0.11195	0.0532262	2.10329	0.0354407	0.409928
TOR1B	1556.57	0.130962	0.0622659	2.10327	0.0354421	0.409928
KAT6A	2118.48	-0.131296	0.0625081	-2.10047	0.0356879	0.411426
MIER1	1730.72	-0.143137	0.0681541	-2.10019	0.0357117	0.411426
PTPN4	734.856	-0.165961	0.0790267	-2.10006	0.0357233	0.411426
KLF9	414.735	-0.209279	0.0997524	-2.09799	0.0359062	0.412947
SAT1	1525.85	0.183679	0.0876496	2.09561	0.0361168	0.414782
IDH2	812.29	-0.161129	0.0769296	-2.09449	0.0362161	0.415336
ATP13A1	845.561	-0.149735	0.0715391	-2.09306	0.0363441	0.415352
NUDT4	1369.88	0.159246	0.0760866	2.09295	0.0363534	0.415352
BIRC3	886.815	0.221219	0.105711	2.09267	0.0363784	0.415352
UBE2W	927.165	-0.157013	0.0750591	-2.09186	0.036451	0.415352
SNU13	2780.24	0.129784	0.0620506	2.09158	0.0364765	0.415352
THAP11	845.719	0.15195	0.0726756	2.0908	0.0365462	0.415352
MOSMO	782.739	0.155213	0.0742477	2.09048	0.0365751	0.415352
MAML2	430.968	-0.197195	0.0944651	-2.08749	0.0368443	0.417825
SUGP2	1988.27	0.117821	0.0564602	2.08679	0.0369072	0.417951
SRSF2	3073.96	0.109508	0.052491	2.08623	0.0369581	0.417951
TPGS2	1543.73	-0.125965	0.0604414	-2.08409	0.0371518	0.419028
CHST3	1515.41	-0.137451	0.0659567	-2.08396	0.0371636	0.419028
PLS3	2904.74	-0.114369	0.0548936	-2.08347	0.037208	0.419028
ANXA5	17581	0.0926682	0.0444917	2.08282	0.0372677	0.41912
MAN2B1	1383.79	-0.13782	0.0662246	-2.0811	0.0374248	0.420045
ARHGAP32	457.461	-0.214454	0.103132	-2.07942	0.0375785	0.420045
ZNF652	421.106	-0.210969	0.101483	-2.07887	0.0376296	0.420045
CHM	1116.26	-0.151239	0.0727703	-2.07831	0.0376806	0.420045
FBXW7	1382.54	-0.137952	0.0663875	-2.07798	0.0377115	0.420045
CDKN1A	8253.19	0.110688	0.0532471	2.07877	0.0376389	0.420045
CSGALNACT2	1302.68	0.177436	0.0852943	2.08028	0.0374997	0.420045
FADS1	1870.47	-0.121996	0.058743	-2.07677	0.0378225	0.420704
KHDC4	1607.56	0.134891	0.0649924	2.07549	0.0379408	0.421287
EIF3C	2190.56	-0.894328	0.430983	-2.07509	0.0379785	0.421287
RAB29	1475.1	-0.132204	0.063769	-2.07317	0.0381567	0.422686
ETV5	2754.73	0.102036	0.0492835	2.07039	0.0384159	0.424979
NRBP1	3393.7	0.0982851	0.0475045	2.06896	0.0385496	0.425878
CRAT	1302.09	-0.131453	0.0635757	-2.06766	0.0386715	0.426646
ALDH3B1	685.925	-0.189844	0.091901	-2.06574	0.0388528	0.426851
NIBAN2	12006.9	0.12215	0.0591186	2.06619	0.038811	0.426851
GOLM2	2445.79	-0.116046	0.0561917	-2.06519	0.0389052	0.426851
ADAM10	3425.46	-0.118628	0.0574556	-2.06469	0.0389526	0.426851
SMG9	894.136	0.156793	0.0759266	2.06506	0.0389175	0.426851
PNMA8A	529.818	-0.199903	0.0970029	-2.06079	0.0393227	0.427508
DCAF7	2160.25	-0.111111	0.0538962	-2.06158	0.0392474	0.427508
HNRNPF	6171.37	0.0844724	0.0409427	2.06319	0.0390951	0.427508
MYD88	439.437	0.23425	0.113578	2.06246	0.0391637	0.427508
SUMO3	1677.46	0.132408	0.0642433	2.06103	0.0392998	0.427508
ARPC2	5918.78	0.0994917	0.0482797	2.06074	0.039328	0.427508
CLSTN1	2150.05	-0.121179	0.0588674	-2.0585	0.039542	0.428692
ZNF75D	472.377	0.200488	0.0973955	2.0585	0.0395424	0.428692
PPP1CA	3389.52	0.106094	0.0515812	2.05684	0.0397017	0.429504
THRAP3	4466.57	-0.103967	0.0505522	-2.05662	0.039723	0.429504
TMEM209	654.442	-0.171098	0.0832621	-2.05493	0.0398857	0.429534
FNDC3A	3948.09	-0.112575	0.054797	-2.0544	0.039937	0.429534
PRKDC	9818.46	-0.0951823	0.0463084	-2.0554	0.0398405	0.429534
CARD19	463.745	0.218866	0.106474	2.05557	0.0398242	0.429534
TPX2	2933.85	-0.113684	0.0553806	-2.05278	0.0400941	0.430086
BID	1160.36	0.141714	0.0690241	2.05311	0.0400622	0.430086
ADAMTS6	1311.45	0.164413	0.0801188	2.05212	0.0401582	0.430206
FKBP14	913.757	-0.148161	0.0722767	-2.04991	0.0403735	0.430879
TRIOBP	3843.25	0.114411	0.0558146	2.04984	0.04038	0.430879
NDFIP1	948.108	0.148543	0.072443	2.05048	0.0403173	0.430879
KLHDC10	1236.66	-0.139404	0.0680292	-2.04918	0.0404441	0.430998
SFT2D1	865.081	0.151407	0.073915	2.04839	0.0405216	0.431259
CLSPN	921.307	-0.169879	0.0829892	-2.04701	0.0406575	0.431574
FAM3C	1127.24	0.150883	0.0737062	2.04709	0.0406491	0.431574
ZFHX4	470.193	-0.195231	0.0954572	-2.04522	0.0408329	0.432294
OSBPL1A	565.815	-0.178762	0.0875098	-2.04277	0.0410754	0.432294
ARMCX1	1091.21	-0.13921	0.0681451	-2.04285	0.0410674	0.432294
ERC1	1798.26	-0.123367	0.0603718	-2.04346	0.0410073	0.432294
TOR1A	1908.19	0.123568	0.0604833	2.04301	0.0410513	0.432294
KMT5B	825.512	0.162045	0.0793557	2.04201	0.0411506	0.432294
METRN	446.967	0.219932	0.107587	2.04422	0.040932	0.432294
CD83	454.338	0.20916	0.102406	2.04245	0.0411071	0.432294
CDK10	465.935	0.209811	0.102821	2.04054	0.0412966	0.433142
USP54	482.095	-0.186119	0.0912291	-2.04013	0.0413378	0.433142
ENG	830.752	-0.153895	0.0755277	-2.0376	0.0415899	0.434287
LZTR1	1350.16	0.139892	0.0686577	2.03752	0.0415977	0.434287
JMJD6	1073.01	0.143495	0.0704293	2.03743	0.0416074	0.434287
VIRMA	2234.83	-0.115834	0.0569405	-2.03431	0.0419208	0.436815
HNRNPDL	4232.72	0.0969706	0.0476761	2.03395	0.041957	0.436815
TNFAIP3	854.685	0.214653	0.105563	2.0334	0.0420117	0.436825
IL1B	973.827	0.597589	0.29401	2.03254	0.0420988	0.437171
TIMP2	5029.44	0.110481	0.0544421	2.02932	0.0424254	0.440002
CTSA	4725.2	-0.0933966	0.0460401	-2.02859	0.0425001	0.440214
TMEM43	3489.01	0.116298	0.0573549	2.02769	0.0425914	0.440244
KIAA0513	1029.08	-0.141553	0.0698531	-2.02643	0.0427204	0.440244
VCP	9385.29	0.0844479	0.0416766	2.02627	0.0427374	0.440244
CLDN1	491.221	0.207709	0.102531	2.02582	0.0427836	0.440244
C1orf216	1041.27	0.142392	0.0703046	2.02536	0.0428306	0.440244
SH2B3	2688.07	0.151364	0.0747428	2.02513	0.0428536	0.440244
HOMER1	560.386	0.182448	0.0901183	2.02454	0.0429148	0.440244
CSNK1E	1159.14	0.135615	0.0670091	2.02382	0.0429882	0.440244
SEC22B	6093.99	0.1208	0.0596895	2.0238	0.0429903	0.440244
TBL3	892.515	-0.14825	0.0733256	-2.0218	0.0431971	0.440299
TPP1	662.72	-0.185954	0.0920502	-2.02014	0.0433693	0.440299
POU2F1	833.501	-0.14654	0.0725417	-2.02009	0.0433744	0.440299
GNB4	1072.17	-0.137467	0.0679861	-2.02198	0.0431786	0.440299
DOCK9	1301.83	-0.130447	0.064587	-2.01971	0.0434131	0.440299
ATP6V1G1	3031.42	0.111282	0.0550517	2.02141	0.0432377	0.440299
CTSB	21861.2	0.116286	0.0575328	2.02121	0.0432576	0.440299
FBN2	7137	-0.124914	0.061852	-2.01956	0.0434288	0.440299
PSMD11	2793.57	-0.10877	0.0538817	-2.01867	0.043521	0.440684
ANKZF1	842.082	0.173903	0.086183	2.01784	0.0436082	0.440729
NBDY	449.889	-0.19876	0.0985308	-2.01724	0.0436707	0.440729
GCLC	801.683	0.161986	0.0803077	2.01707	0.0436881	0.440729
ZDHHC6	749.084	0.177332	0.0879548	2.01618	0.0437816	0.441126
PEAR1	433.136	-0.208998	0.104023	-2.00915	0.0445212	0.443221
CBWD1	639.712	-0.236401	0.11767	-2.00902	0.0445347	0.443221
ZNF251	463.532	0.478307	0.23762	2.01291	0.0441239	0.443221
STK24	2661.67	0.108334	0.0538246	2.01272	0.0441442	0.443221
RPL13A	23811.5	0.108539	0.0539456	2.01201	0.0442185	0.443221
NR3C1	2729.5	-0.10921	0.0543081	-2.01094	0.0443313	0.443221
UHMK1	6043.3	-0.0996639	0.0495742	-2.0104	0.0443889	0.443221
LAMB3	523.355	-0.199855	0.0994613	-2.00938	0.0444972	0.443221
SLC30A7	2404.36	-0.108613	0.0540576	-2.00921	0.0445153	0.443221
ANOS1	634.612	0.185973	0.0925684	2.00903	0.044534	0.443221
H1-2	1770.14	0.142362	0.0709066	2.00774	0.044671	0.443277
MTERF3	513.379	0.186736	0.0930227	2.00743	0.0447041	0.443277
CD81	4777.07	0.103635	0.0516289	2.00731	0.0447169	0.443277
LYRM2	1212.81	-0.143074	0.0712902	-2.00692	0.0447584	0.443277
PHPT1	1163.6	0.177766	0.0885999	2.00639	0.0448142	0.44329
TRRAP	1707.18	-0.14932	0.0744626	-2.0053	0.0449306	0.443619
TOMM34	1487.98	0.131521	0.0655947	2.00506	0.0449566	0.443619
GLG1	4247.19	-0.0914643	0.0456305	-2.00445	0.0450215	0.443721
CASP3	1773.75	0.137925	0.0688321	2.00379	0.0450929	0.443728
TMSB10	15392.5	0.128266	0.0640235	2.00343	0.0451313	0.443728
MAPK11	499.126	0.203507	0.101632	2.00239	0.0452427	0.444286
SPAG7	703.427	0.157069	0.0784719	2.00159	0.0453286	0.444561
PLEKHA2	1466.5	-0.126898	0.0634137	-2.00111	0.0453801	0.444561
LRR1	471.337	-0.184366	0.0924175	-1.99493	0.0460506	0.445589
CCDC80	2374.3	-0.147707	0.0741468	-1.99208	0.0463618	0.445589
PPP1R2	1634.68	-0.12748	0.0638181	-1.99755	0.0457657	0.445589
FAF2	2797.22	-0.107264	0.0537868	-1.99424	0.0461262	0.445589
RPAP1	815.622	-0.145353	0.0728904	-1.99413	0.0461377	0.445589
UCK2	1879.64	0.120702	0.0604586	1.99645	0.0458851	0.445589
YTHDF2	3784.32	0.104549	0.052459	1.99297	0.0462651	0.445589
MYL12B	8416.06	0.0993881	0.0498855	1.99232	0.0463356	0.445589
ARGLU1	1617.69	0.132725	0.066384	1.99935	0.0455701	0.445589
TUBB2A	1399.09	0.133389	0.0667547	1.99819	0.0456955	0.445589
MED8	1431.3	0.135895	0.0681098	1.99524	0.0460168	0.445589
CCNJ	526.975	0.188829	0.0945617	1.99688	0.0458377	0.445589
RPLP0	24036.2	0.143998	0.0721532	1.99573	0.0459633	0.445589
MRPS2	1163.98	0.146217	0.0733384	1.99373	0.0461817	0.445589
GAS2L1	432.625	0.206461	0.103556	1.99372	0.0461822	0.445589
GLA	1171.52	0.136811	0.0686602	1.99258	0.0463069	0.445589
KDELR1	1848.25	-0.123239	0.0619209	-1.99027	0.0465609	0.446534
AC069544.1	1510.41	-0.11867	0.0596274	-1.99019	0.04657	0.446534
WIPI1	1179.28	0.136747	0.0687394	1.98935	0.0466626	0.446724
FBXL18	610.443	-0.162499	0.0817249	-1.98837	0.0467709	0.446724
KDELR2	3273.09	-0.108549	0.0545982	-1.98815	0.0467951	0.446724
SUN2	2581.55	0.140346	0.0705959	1.98802	0.0468096	0.446724
LNPEP	1845.14	-0.128563	0.0647097	-1.98677	0.0469478	0.446874
RRP9	942.017	0.149289	0.0751549	1.98642	0.0469869	0.446874
GNB2	2346.51	0.128198	0.0645384	1.98639	0.0469902	0.446874
EIF3G	2781.38	0.107723	0.0542696	1.98496	0.0471491	0.447862
SMO	417.106	-0.227608	0.114769	-1.98318	0.0473468	0.44898
PRRC2C	3233.52	-0.132179	0.0666592	-1.98291	0.0473772	0.44898
RAB21	1993.69	-0.123343	0.0623313	-1.97882	0.0478362	0.452801
ITGB1BP1	1323.66	0.12378	0.0626304	1.97635	0.0481153	0.454198
CCDC91	610.93	-0.187167	0.0947214	-1.97598	0.0481573	0.454198
SMARCD2	1197.03	0.124514	0.0630239	1.97566	0.0481931	0.454198
PPP5C	1249.6	0.145491	0.0736465	1.97554	0.0482072	0.454198
IER2	1378.58	0.13483	0.0682924	1.97431	0.048347	0.454988
SLC6A9	1011.77	-0.152026	0.0770741	-1.97247	0.0485564	0.455378
BLOC1S6	1838.75	-0.126269	0.0639962	-1.97307	0.048487	0.455378
SMAD7	548.879	0.168701	0.0855142	1.97278	0.0485207	0.455378
BRPF3	748.6	-0.164739	0.0836209	-1.97007	0.0488302	0.457417
KRT7	602.204	-0.206293	0.104771	-1.969	0.0489536	0.457995
MAD2L1	719.277	-0.180279	0.0915794	-1.96855	0.0490045	0.457995
MAN2A2	1627.9	-0.122841	0.0624916	-1.96573	0.04933	0.460137
ZNF276	428.656	0.212149	0.107932	1.96558	0.0493469	0.460137
PGM3	3122.96	0.101481	0.0516489	1.96483	0.049434	0.460422
ALPK1	423.97	-0.189298	0.0964305	-1.96305	0.0496407	0.46129
TMEM127	1955.08	-0.115674	0.058915	-1.96341	0.0495985	0.46129
FNBP1L	1262.42	-0.135455	0.0691043	-1.96015	0.0499778	0.463553
TGFB1I1	466.682	0.196797	0.100408	1.95998	0.0499982	0.463553
ATAD3B	975.33	0.145241	0.0741388	1.95905	0.0501072	0.464034
BCAS3	623.351	-0.16027	0.0818598	-1.95786	0.0502467	0.464797
RNPEPL1	485.917	0.188429	0.0962865	1.95697	0.0503515	0.465236
FBN1	7331.37	-0.12304	0.0629445	-1.95474	0.0506132	0.466964
PDK1	580.959	-0.181085	0.0926546	-1.9544	0.0506533	0.466964
STK35	1540.87	-0.127724	0.0653819	-1.95351	0.0507595	0.467069
PAWR	1183.41	-0.12946	0.0662836	-1.95312	0.0508059	0.467069
FBXO7	2512.37	0.0977745	0.0500732	1.95263	0.0508632	0.467069
DYNLRB1	1220.75	0.145062	0.0743006	1.95237	0.0508945	0.467069
PXK	996.48	-0.133758	0.0686034	-1.94973	0.0512088	0.468779
IDH3G	490.895	0.200433	0.102796	1.9498	0.0511996	0.468779
PAIP1	2594.06	0.105155	0.0539593	1.94879	0.0513208	0.468779
CD63	17453.3	0.0803398	0.0412353	1.94833	0.051376	0.468779
EPOP	470.141	0.505445	0.259466	1.94802	0.0514124	0.468779
PHLDA1	4409.81	0.259889	0.133448	1.94749	0.0514756	0.468779
KIF5B	9440.97	-0.104978	0.0539062	-1.94742	0.0514844	0.468779
H2AC8	778.741	0.187846	0.096486	1.94688	0.0515497	0.468849
PLXND1	1242.87	-0.126311	0.0649115	-1.94589	0.0516675	0.469158
VPS53	1193.13	-0.140477	0.0722132	-1.9453	0.0517386	0.469158
SELENOS	1594.54	0.119438	0.0614029	1.94515	0.0517568	0.469158
LMAN1	4198.57	-0.105245	0.0541372	-1.94404	0.0518907	0.469579
CNOT8	1447.15	-0.122868	0.0632102	-1.94381	0.0519188	0.469579
CWC27	815.4	-0.152494	0.0784923	-1.94278	0.0520424	0.470175
GYPC	1975.93	0.127932	0.0658701	1.94219	0.0521142	0.470301
ZNF672	712.663	0.15512	0.0799069	1.94126	0.0522274	0.470799
MECP2	1144.26	-0.130739	0.067405	-1.9396	0.0524287	0.472018
BAZ2B	930.837	-0.158449	0.0817122	-1.93911	0.0524874	0.472018
TACC1	3371.36	-0.100584	0.0518819	-1.93871	0.0525367	0.472018
NPDC1	703.4	0.168503	0.0869939	1.93695	0.052751	0.47342
TMED9	2836.27	0.0987715	0.0510252	1.93574	0.0528998	0.474232
ABT1	972.734	0.131918	0.0681973	1.93436	0.0530692	0.474878
HYAL2	984.38	0.14158	0.0731982	1.9342	0.0530887	0.474878
EMILIN1	1926.24	-0.15645	0.0809194	-1.93341	0.053186	0.475226
ZNF274	1138.37	0.125446	0.0649292	1.93204	0.0533548	0.476211
HS6ST1	1372.08	0.137689	0.0712866	1.93148	0.0534234	0.4763
BRCA2	1015.84	-0.188163	0.0974918	-1.93004	0.0536015	0.477238
CENPC	674.111	-0.16699	0.0865481	-1.92945	0.0536753	0.477238
TSC22D2	1277.48	-0.154777	0.080307	-1.92732	0.0539395	0.477238
ACO2	2804.64	-0.104986	0.0544286	-1.92888	0.0537464	0.477238
MYO5A	2607.23	-0.119338	0.0618746	-1.9287	0.0537679	0.477238
POLG	1702.75	0.117556	0.0609698	1.9281	0.0538428	0.477238
MED19	563.828	0.17117	0.0887947	1.92771	0.0538912	0.477238
MPHOSPH8	939.993	-0.144495	0.0750304	-1.92581	0.0541277	0.477734
DTX3L	3816.43	-0.127104	0.0660161	-1.92535	0.0541859	0.477734
BCAP31	3771.1	0.0913173	0.0474378	1.92499	0.0542305	0.477734
PLA2G15	1212.53	0.1318	0.0684202	1.92633	0.0540635	0.477734
RILPL1	413.404	0.232561	0.120924	1.9232	0.0544554	0.479195
CEP63	476.012	-0.193578	0.100955	-1.91747	0.0551785	0.480287
TMTC1	1717.8	-0.144434	0.0753003	-1.91811	0.0550967	0.480287
RNMT	2950.52	-0.124155	0.064763	-1.91707	0.0552292	0.480287
HSP90AB1	21428.8	0.0772524	0.0402373	1.91992	0.0548677	0.480287
OGFRL1	3355.64	-0.121657	0.0633971	-1.91897	0.0549884	0.480287
MARS1	9757.06	0.0894941	0.0466508	1.91838	0.0550624	0.480287
UBA52	6870.32	0.0988814	0.0515446	1.91837	0.0550646	0.480287
CAST	5468.96	0.100466	0.0523771	1.91812	0.0550958	0.480287
AP5Z1	1832.31	0.136541	0.0710979	1.92047	0.054799	0.480287
PELO	2012.53	0.104207	0.054267	1.92026	0.0548249	0.480287
CDC26	482.745	0.225741	0.117746	1.91719	0.0552138	0.480287
MT-CO2	5400.07	0.127034	0.0662831	1.91654	0.0552968	0.480362
XRCC2	486.868	-0.17388	0.0908734	-1.91343	0.0556926	0.482254
WDR62	468.5	0.189342	0.0989202	1.91408	0.0556095	0.482254
PSME2	1930.1	0.126057	0.0658652	1.91386	0.0556375	0.482254
CASP4	2561.2	0.11511	0.0601888	1.91248	0.0558153	0.482802
EIF3D	4560.12	0.0953879	0.0499095	1.91122	0.0559765	0.483682
PIP4K2C	1318.22	-0.13858	0.0725463	-1.91023	0.0561032	0.483749
MAP2K3	805.895	0.144318	0.075535	1.91061	0.0560551	0.483749
DSP	1633.85	-0.121511	0.063676	-1.90827	0.0563568	0.484006
RPS15	5330.44	0.151038	0.0791382	1.90854	0.0563216	0.484006
ERCC1	1820.35	0.122017	0.0639508	1.90798	0.0563939	0.484006
LYPLA1	1296.05	-0.119495	0.0626312	-1.90791	0.0564033	0.484006
MOB3C	509.523	0.16825	0.0881956	1.90769	0.0564307	0.484006
SRGAP1	875.407	-0.158261	0.0830068	-1.9066	0.0565721	0.484708
SORT1	1173.27	-0.144777	0.0760569	-1.90354	0.0569701	0.485042
CBX1	1656.01	-0.119596	0.0627547	-1.90577	0.0566799	0.485042
ISCA1	809.924	0.14063	0.0738252	1.90491	0.0567922	0.485042
MDM2	6195.08	-0.0882436	0.0463253	-1.90487	0.0567973	0.485042
BCL2L12	459.639	0.177763	0.0933457	1.90435	0.0568643	0.485042
GREM1	12215.6	0.421607	0.221469	1.90369	0.056951	0.485042
ANLN	2290.19	-0.121526	0.0638573	-1.90309	0.0570286	0.485042
STRIP1	1508.24	0.119942	0.0630768	1.90152	0.0572335	0.485961
CHTOP	1240.17	0.120634	0.0634467	1.90135	0.0572563	0.485961
SLC38A7	642.614	-0.161949	0.0852906	-1.89879	0.057592	0.486211
ZC3H18	966.147	-0.129446	0.0681748	-1.89874	0.0575982	0.486211
VOPP1	2398.87	0.175593	0.092414	1.90007	0.0574246	0.486211
SECISBP2L	1773.46	-0.128771	0.0678251	-1.89858	0.0576194	0.486211
IFNGR2	995.556	0.422659	0.22264	1.89839	0.0576446	0.486211
PRPF31	504.222	0.525263	0.276654	1.89863	0.0576135	0.486211
TPST2	606.288	0.188774	0.0996061	1.89521	0.0580647	0.489248
THOC2	1883.48	-0.128807	0.0679885	-1.89454	0.0581532	0.489269
SHTN1	429.422	-0.184885	0.0976202	-1.89392	0.0582356	0.489269
LACTB	541.728	-0.166971	0.088172	-1.89369	0.0582658	0.489269
NAA10	818.466	0.143837	0.0759726	1.89327	0.058322	0.489269
NDUFS8	1722.52	0.148773	0.0786036	1.8927	0.0583984	0.489269
IPO8	1159.69	-0.122272	0.0646096	-1.89247	0.0584282	0.489269
MCMBP	2636.92	0.101119	0.053449	1.89188	0.0585067	0.489422
ABHD2	2953.26	-0.135455	0.0717448	-1.88802	0.0590239	0.490719
PIK3C2A	3711.47	-0.13307	0.070404	-1.8901	0.0587451	0.490719
CLIP2	2489	0.120499	0.063774	1.88947	0.0588285	0.490719
ZNF532	1648.7	-0.130151	0.0689166	-1.88853	0.0589546	0.490719
MAPKAPK5	1214.82	0.120995	0.0640757	1.88831	0.0589848	0.490719
CACTIN	972.644	0.15188	0.080392	1.88925	0.0588584	0.490719
KRAS	1058.13	-0.13067	0.0692789	-1.88615	0.059275	0.492304
RPL7L1	3697.27	0.0985046	0.0522525	1.88516	0.0594076	0.492901
FMR1	968.46	-0.141977	0.075426	-1.88233	0.0597915	0.493019
SLC30A6	1060.59	-0.131157	0.0696086	-1.88421	0.0595371	0.493019
SAMD4B	1018.69	-0.136889	0.0726798	-1.88345	0.0596394	0.493019
TMED3	1979.17	0.10841	0.0576058	1.88192	0.0598463	0.493019
IRF2BP1	784.542	0.155482	0.0825861	1.88266	0.0597463	0.493019
CLP1	856.818	0.148953	0.0791195	1.88263	0.0597504	0.493019
DCXR	438.348	0.218718	0.116184	1.88251	0.0597662	0.493019
PPA2	784.04	-0.168567	0.0896077	-1.88117	0.0599493	0.493194
TCEAL4	1249.37	-0.120674	0.0641581	-1.88088	0.0599887	0.493194
PPP3CC	828.587	0.142349	0.0757656	1.87881	0.0602703	0.495008
NAIF1	415.663	0.188349	0.100337	1.87717	0.0604954	0.495927
PHF21A	414.611	-0.195288	0.104044	-1.87698	0.0605209	0.495927
DHRSX	460.714	0.427226	0.227653	1.87666	0.0605652	0.495927
TNFAIP1	1829.91	-0.114218	0.0609211	-1.87486	0.0608122	0.495978
CLTA	4748.43	0.0955418	0.0509691	1.8745	0.0608609	0.495978
RRM1	2362.41	-0.104557	0.0557818	-1.87439	0.0608764	0.495978
USP53	4033.72	0.138772	0.0740339	1.87444	0.0608694	0.495978
ZC3H12C	1505.45	0.171313	0.0913375	1.8756	0.0607096	0.495978
CBSL	593.531	-0.783043	0.418012	-1.87325	0.0610332	0.496758
ZNF654	674.907	-0.158334	0.08463	-1.8709	0.0613586	0.49709
SMARCA4	1732.38	-0.112673	0.060176	-1.87239	0.0611524	0.49709
UBE3B	1183.78	-0.121405	0.0649303	-1.86977	0.0615157	0.49709
PSMB7	3583.51	0.0889028	0.0475561	1.86943	0.061563	0.49709
TINF2	854.267	0.143363	0.076661	1.8701	0.0614705	0.49709
FBXO22	1451.59	0.125594	0.0671705	1.86979	0.0615135	0.49709
BHLHE40	505.629	0.169068	0.0903933	1.87036	0.0614343	0.49709
DMWD	670.756	0.151549	0.081067	1.86943	0.0615631	0.49709
RPS6KB1	1171.19	-0.123365	0.0660727	-1.86711	0.0618862	0.49872
CPSF6	1876.7	0.127172	0.0681122	1.8671	0.0618877	0.49872
SYNM	829.862	-0.141646	0.0759925	-1.86394	0.0623295	0.499311
EIF4A3	2604.36	0.0917757	0.0491886	1.86579	0.0620704	0.499311
ZCRB1	1186.7	-0.129221	0.0692867	-1.86502	0.062179	0.499311
SRP14	3112.12	0.0975725	0.0523379	1.86428	0.0622825	0.499311
PSMD2	10677.8	0.0744461	0.0399371	1.86408	0.0623098	0.499311
CNOT11	886.198	0.142115	0.0762395	1.86406	0.0623132	0.499311
CHIC1	476.912	-0.182285	0.0978303	-1.86328	0.0624225	0.499565
MBNL1	4293.15	-0.0944996	0.0507581	-1.86176	0.0626363	0.500783
TMEM165	1707.24	0.120927	0.0649895	1.86072	0.0627842	0.501283
AAK1	987.415	-0.15284	0.0821523	-1.86045	0.0628222	0.501283
RAB11FIP5	2304.85	-0.115422	0.0620604	-1.85983	0.0629098	0.50149
ENOX2	519.699	-0.167093	0.0898799	-1.85907	0.0630178	0.501859
RPL9	5803.9	0.122342	0.0659135	1.85609	0.06344	0.504727
CNTLN	522.87	-0.188782	0.101854	-1.85347	0.0638154	0.505365
ENPP1	724.707	-0.151842	0.0818795	-1.85445	0.0636746	0.505365
CDCA8	712.113	-0.148773	0.0802418	-1.85405	0.0637315	0.505365
RTTN	815.673	-0.13661	0.0736976	-1.85366	0.0637884	0.505365
SLC44A2	1837.41	-0.128205	0.0691742	-1.85336	0.063831	0.505365
ZC3H13	1280.63	-0.153314	0.0828455	-1.8506	0.0642264	0.506391
ZDHHC20	1258.68	-0.13852	0.0749511	-1.84814	0.0645815	0.506391
CREB3L2	766.983	-0.159486	0.0862961	-1.84813	0.0645833	0.506391
GLMP	1449.53	-0.134924	0.0728594	-1.85183	0.0640496	0.506391
ILF2	6285.68	0.0842484	0.0455551	1.84937	0.0644037	0.506391
PSIP1	1796.7	-0.120365	0.0651148	-1.84851	0.0645292	0.506391
NADK	1597.54	0.126697	0.0685139	1.84922	0.064426	0.506391
MAP2K1	1846.93	0.106343	0.0575193	1.84882	0.0644832	0.506391
CHID1	1505.45	0.131462	0.07107	1.84975	0.0643493	0.506391
SEMA3F	518.758	0.162662	0.0879949	1.84854	0.0645237	0.506391
PLEKHM3	456.129	-0.175057	0.0948876	-1.84488	0.0650545	0.507336
PTER	721.377	-0.164566	0.0891895	-1.84512	0.0650196	0.507336
BUB1B	616.006	-0.166897	0.0904695	-1.84479	0.0650686	0.507336
UBE2O	1004.49	-0.139155	0.0754693	-1.84386	0.0652031	0.507336
CD2AP	1381.52	-0.139093	0.0754297	-1.84401	0.0651822	0.507336
AAR2	971.219	-0.134596	0.0729928	-1.84396	0.0651896	0.507336
RAC1	3928.68	0.102459	0.0555248	1.84529	0.064996	0.507336
SAMD1	464.258	0.180144	0.0976454	1.84488	0.0650546	0.507336
PIGK	1135.91	-0.134133	0.0727847	-1.84288	0.065347	0.507777
PDGFRB	1701.91	-0.145895	0.0791894	-1.84236	0.0654229	0.507777
IGF2R	12246.7	-0.0828796	0.0449912	-1.84213	0.0654559	0.507777
RPL22L1	944.873	0.157642	0.0855931	1.84176	0.0655096	0.507777
MIGA1	634.893	-0.165475	0.0899452	-1.83974	0.0658069	0.509141
DIMT1	725.99	0.141254	0.0767804	1.83971	0.0658107	0.509141
RANBP1	2043.14	0.11284	0.0613726	1.8386	0.065974	0.509901
CBWD2	511.898	-0.229573	0.124903	-1.83801	0.0660602	0.509901
SNTB1	561.982	-0.156172	0.084996	-1.8374	0.0661505	0.509901
H4C5	1087.91	0.164749	0.089688	1.83691	0.0662225	0.509901
CD2BP2	2464.53	0.103884	0.0565547	1.83688	0.0662283	0.509901
TBCB	1444.09	0.142649	0.0776751	1.83649	0.0662852	0.509901
ARNTL2	1004.66	0.137553	0.0749336	1.83566	0.0664081	0.510363
EVA1B	849.797	0.1678	0.091448	1.83492	0.0665181	0.510726
CNPPD1	1237.94	-0.119762	0.0652863	-1.83441	0.0665933	0.510821
ARMC10	608.082	0.23122	0.1261	1.83362	0.0667101	0.511052
NOSIP	1433.08	0.133484	0.0728083	1.83336	0.0667491	0.511052
KLHL11	1295.51	-0.137973	0.0753118	-1.83202	0.0669482	0.512094
PPME1	1298.97	-0.123551	0.0674789	-1.83096	0.0671064	0.512822
KRI1	628.25	0.149753	0.0818107	1.83048	0.0671786	0.512891
ALDH1L2	2548.97	-0.121571	0.0666186	-1.82488	0.0680184	0.513594
NIPAL3	2597.84	-0.141714	0.0776943	-1.824	0.0681527	0.513594
ANKRD36	928.669	-0.198035	0.108587	-1.82374	0.0681908	0.513594
BMPR2	1208.74	-0.127639	0.0700272	-1.8227	0.0683488	0.513594
STEAP2	441.329	-0.239881	0.131696	-1.82148	0.0685339	0.513594
RFLNB	1447.43	-0.113857	0.0624638	-1.82277	0.0683379	0.513594
BROX	2523.14	-0.113101	0.062	-1.82421	0.0681208	0.513594
ACBD3	2291.3	-0.0988925	0.0542703	-1.82222	0.0684216	0.513594
TMED2	5150.46	-0.0875163	0.0479275	-1.82601	0.0678485	0.513594
BTF3	5225.54	0.0949573	0.0520833	1.82318	0.0682761	0.513594
POMP	2677.86	0.101406	0.055632	1.82279	0.0683347	0.513594
HSPA9	19062.2	0.0717294	0.0393741	1.82174	0.0684941	0.513594
HNRNPA1	4475.89	0.103078	0.0565069	1.82416	0.0681275	0.513594
MANF	1501.62	0.117328	0.0643269	1.82394	0.0681618	0.513594
MRPL17	1542.67	0.118749	0.0651058	1.82394	0.0681609	0.513594
POLR2L	1778.77	0.118079	0.0647953	1.82234	0.068403	0.513594
VKORC1	1199.08	0.128359	0.0701868	1.82881	0.0674278	0.513594
TARBP2	674.31	0.162582	0.0892156	1.82234	0.0684028	0.513594
TRAPPC12	489.52	0.215287	0.117816	1.82732	0.0676519	0.513594
COMMD5	485.306	0.177365	0.0971585	1.82552	0.0679221	0.513594
RBM27	600.039	-0.168494	0.0926112	-1.81937	0.0688546	0.5155
GNAQ	1333.68	-0.128107	0.0704279	-1.81898	0.068915	0.5155
CLEC16A	897.199	-0.134012	0.0737412	-1.81732	0.0691675	0.516913
RSAD1	701.543	0.147061	0.0810328	1.81483	0.0695494	0.519289
MKI67	2401.29	-0.101226	0.0558154	-1.81358	0.0697429	0.519321
SH3D19	1104.46	-0.141295	0.077914	-1.81347	0.0697591	0.519321
EREG	1803.81	0.335045	0.184769	1.81332	0.0697831	0.519321
SWAP70	2162.48	-0.104743	0.0577685	-1.81315	0.0698092	0.519321
DTNA	551.426	-0.172779	0.0954365	-1.81041	0.0702321	0.52057
ARRB1	532.25	-0.16836	0.0929777	-1.81076	0.0701782	0.52057
TEAD1	4624.54	-0.085893	0.0474169	-1.81144	0.0700724	0.52057
AHCTF1	2903.93	0.124513	0.0687761	1.8104	0.070233	0.52057
ZNF451	2845.32	-0.102852	0.056844	-1.80938	0.0703927	0.521278
HDGF	5335.75	0.0783996	0.0433594	1.80814	0.0705853	0.521532
PSMB5	3464.56	0.0896159	0.0495799	1.8075	0.0706836	0.521532
FRMD6	7274.61	0.101389	0.0560638	1.80845	0.0705361	0.521532
ZNF219	817.385	0.168202	0.0930562	1.80753	0.0706792	0.521532
PIEZO2	912.053	-0.142123	0.0786532	-1.80696	0.0707682	0.521683
ZNF529	442.145	-0.174354	0.0965352	-1.80612	0.0709003	0.522015
MAF1	2612.9	0.116922	0.064746	1.80585	0.0709416	0.522015
GAPDH	42442.7	0.099291	0.0550134	1.80485	0.0710982	0.522327
MSTO1	660.371	0.162184	0.0898644	1.80476	0.0711125	0.522327
REXO4	1299.83	0.117132	0.0649395	1.80372	0.0712759	0.522583
MRPS26	572.938	0.192698	0.106825	1.80386	0.071253	0.522583
VANGL1	743.801	-0.142301	0.0789285	-1.80291	0.0714018	0.523034
PTPDC1	737.405	-0.136249	0.0756157	-1.80186	0.0715676	0.523442
SCAMP1	1032.64	-0.121462	0.0674209	-1.80155	0.0716157	0.523442
UTP18	1400.66	0.108553	0.0602626	1.80133	0.0716506	0.523442
GALNT5	897.079	-0.149639	0.0831381	-1.79988	0.0718796	0.524297
PIP4K2A	1263.05	-0.128577	0.0714407	-1.79977	0.0718966	0.524297
PDCD5	1743.18	0.1135	0.0630994	1.79875	0.0720587	0.525009
NUDT16	1328.36	-0.108268	0.0602075	-1.79824	0.0721383	0.525118
HELLS	610.158	-0.171598	0.0954836	-1.79715	0.0723123	0.525591
USP25	2122.11	0.117614	0.0654765	1.79628	0.0724503	0.525591
VPS13C	3102.82	-0.134109	0.0746624	-1.79621	0.0724619	0.525591
MAPK12	655.909	0.155617	0.0866329	1.79628	0.0724505	0.525591
PAPPA2	465.415	-0.167377	0.0934376	-1.79132	0.0732412	0.526174
SLC3A2	20016.7	0.0905259	0.0504305	1.79506	0.0726437	0.526174
SNRPD2	2436.84	0.102049	0.0569297	1.79255	0.0730453	0.526174
MAP7D3	816.071	-0.140241	0.0782476	-1.79227	0.0730896	0.526174
VSIG10	771.648	-0.151209	0.0844114	-1.79134	0.0732388	0.526174
THRA	792.445	-0.14645	0.0817771	-1.79084	0.0733188	0.526174
RPS3	11955.7	0.106041	0.0592013	1.79119	0.073263	0.526174
RRAS	871.009	0.136011	0.0758519	1.79312	0.0729544	0.526174
NCAPH2	1356.12	0.143155	0.0798483	1.79283	0.0729994	0.526174
TSPAN5	1804.82	0.129232	0.072112	1.79209	0.0731179	0.526174
FUS	683.99	0.142641	0.0796098	1.79175	0.0731734	0.526174
RRP1	1231.44	0.122479	0.0683739	1.79131	0.0732436	0.526174
EIF2AK3	815.687	0.13761	0.0768844	1.78984	0.0734802	0.526867
TRAPPC3	1981.11	0.102765	0.0574451	1.78893	0.0736256	0.527059
TUFT1	1261.31	-0.130151	0.0727561	-1.78886	0.0736366	0.527059
LZTFL1	575.56	-0.172645	0.0965505	-1.78813	0.0737549	0.527442
SNRNP40	1869.65	0.101404	0.0567483	1.7869	0.0739533	0.52789
ATF7IP	1584.6	-0.120316	0.0673385	-1.78673	0.0739813	0.52789
GFPT2	1003.44	0.122616	0.0686332	1.78654	0.0740124	0.52789
CDKL5	480.24	-0.183202	0.102826	-1.78168	0.0748018	0.529107
GLT8D2	652.745	-0.155088	0.0869245	-1.78417	0.0743967	0.529107
BRCA1	960.956	-0.145409	0.0815561	-1.78294	0.0745964	0.529107
TRAF3IP1	456.013	-0.182302	0.102275	-1.78247	0.0746719	0.529107
WBP2	1491.39	-0.122399	0.0686265	-1.78355	0.0744965	0.529107
SPOCK1	1328.96	-0.110187	0.0618523	-1.78146	0.0748377	0.529107
CIZ1	1499.31	-0.10721	0.0601824	-1.78142	0.0748443	0.529107
CEMIP2	2267.6	0.108244	0.0607706	1.78119	0.0748822	0.529107
HTRA2	1159.17	0.139283	0.0781194	1.78295	0.0745948	0.529107
EIF4A1	1132.83	0.121024	0.0679495	1.78108	0.0748988	0.529107
B3GALT6	574.527	0.166811	0.0936031	1.78211	0.0747306	0.529107
TMED5	2204.94	-0.122667	0.0689202	-1.77984	0.0751026	0.529538
ABRAXAS2	919.572	-0.125079	0.0702946	-1.77935	0.0751826	0.529538
SMAD5	2121.22	-0.106874	0.0600714	-1.77912	0.0752203	0.529538
ANKRD11	2821.18	0.111205	0.0624772	1.77993	0.0750868	0.529538
GPD2	1853.79	-0.102311	0.0575496	-1.77779	0.0754378	0.530151
PRKRIP1	982.495	0.120247	0.0676344	1.77789	0.075422	0.530151
VGLL3	2001.51	-0.128985	0.0725721	-1.77733	0.0755133	0.530223
ZBTB40	2051.02	0.109816	0.0618137	1.77657	0.0756396	0.530329
PPIG	1225.36	-0.131171	0.0738391	-1.77645	0.0756588	0.530329
IER5	1973.13	0.107776	0.0607296	1.77468	0.0759501	0.531486
ANKRD13D	547.098	0.154657	0.0871474	1.77466	0.0759546	0.531486
PPP1R12A	3223.86	-0.103813	0.0585326	-1.77359	0.0761302	0.532247
PDLIM7	1267.99	0.130857	0.0738149	1.77277	0.076267	0.532247
CCP110	809.684	-0.146486	0.0826501	-1.77237	0.0763336	0.532247
PSMC4	2858.02	0.0937209	0.0528801	1.77233	0.0763402	0.532247
PCED1A	460.426	0.17616	0.0994115	1.77202	0.0763906	0.532247
EMC4	1949.48	0.103731	0.0585794	1.77078	0.076598	0.533235
EHD4	2460.62	0.0991709	0.056092	1.768	0.0770602	0.535447
RPUSD4	842.669	0.139532	0.0789339	1.7677	0.0771107	0.535447
KAT5	1020.54	0.125795	0.0711639	1.76769	0.0771133	0.535447
PITRM1	2744.01	0.0935469	0.0529454	1.76686	0.0772521	0.535953
SLC16A4	772.723	-0.143389	0.0813313	-1.76303	0.0778955	0.539908
GGA2	1558.29	0.111626	0.0633275	1.76268	0.077955	0.539908
SKI	602.294	0.184977	0.104967	1.76225	0.0780272	0.539948
GRAMD1B	483.933	-0.164842	0.0936178	-1.76079	0.0782732	0.540699
SCAP	1689.84	-0.111427	0.0633148	-1.75989	0.078427	0.540699
ZBTB10	1446.77	-0.12635	0.0718783	-1.75783	0.0787768	0.540699
USP40	1781.36	-0.101283	0.0576096	-1.7581	0.0787304	0.540699
NCBP2	1565.75	0.106185	0.0603981	1.75808	0.0787342	0.540699
POP7	911.974	0.14276	0.0811632	1.75893	0.0785901	0.540699
TIPRL	1342.62	0.110046	0.0625782	1.75854	0.078656	0.540699
H2AW	703.672	0.154354	0.0877803	1.75842	0.0786768	0.540699
CNST	2399.83	0.111809	0.0636116	1.75769	0.0788006	0.540699
PHETA1	433.9	0.172183	0.097781	1.7609	0.0782551	0.540699
SOS1	729.387	-0.157116	0.0894445	-1.75658	0.0789903	0.541152
RAP1B	4620.2	0.13249	0.0754278	1.75652	0.0789999	0.541152
CERT1	1105.77	-0.138084	0.0786301	-1.75612	0.0790676	0.54116
TWF2	1095.5	0.135014	0.0769355	1.75489	0.0792775	0.542141
COL3A1	704.052	-0.32675	0.186384	-1.7531	0.0795852	0.543264
OSBPL10	427.775	0.164221	0.0936813	1.75297	0.0796064	0.543264
SOCS3	956.315	0.132799	0.075791	1.75218	0.0797432	0.543264
COL4A1	3251.07	-0.122346	0.0698301	-1.75205	0.079766	0.543264
DIAPH3	1207.49	-0.120405	0.0687357	-1.7517	0.0798245	0.543264
LMTK2	1041.11	-0.129949	0.0741887	-1.7516	0.0798426	0.543264
YTHDF3	3289.31	-0.100295	0.0572799	-1.75096	0.0799534	0.543563
CCZ1	719.603	-0.568131	0.324561	-1.75046	0.080039	0.54361
RLIM	4539.98	-0.0949323	0.0542575	-1.74966	0.0801764	0.54361
PALM2AKAP2	15320.5	0.101148	0.0578122	1.74959	0.0801888	0.54361
USF3	493.441	-0.173505	0.0991816	-1.74937	0.0802277	0.54361
SEMA7A	884.789	0.141162	0.0808054	1.74694	0.080648	0.545591
CAPN10	464.826	0.165185	0.0945738	1.74663	0.0807022	0.545591
NAB1	1411	0.140985	0.0807234	1.74652	0.0807215	0.545591
DAAM1	515.125	-0.159545	0.0915899	-1.74194	0.0815181	0.546885
PLBD2	582.697	-0.156736	0.0898843	-1.74375	0.0812021	0.546885
ARHGAP1	1077.43	-0.125386	0.0719086	-1.74368	0.0812141	0.546885
FKTN	1105.1	-0.132056	0.0757783	-1.74267	0.0813917	0.546885
UBE4B	1007.76	-0.122773	0.0704188	-1.74347	0.0812516	0.546885
WFS1	1531.4	-0.106954	0.0613544	-1.74321	0.0812963	0.546885
TXN	3588.2	0.0936757	0.0537274	1.74354	0.0812397	0.546885
ENSA	1936.23	0.0998683	0.0573315	1.74194	0.0815181	0.546885
SACS	3801.47	0.120611	0.0692089	1.7427	0.0813858	0.546885
MTO1	1060.5	0.121154	0.0695848	1.7411	0.0816667	0.546956
TBX2	780.355	0.143311	0.0823125	1.74106	0.0816732	0.546956
ZPR1	2820.53	0.0920228	0.0528711	1.74051	0.0817689	0.546956
PTPN13	2994.43	-0.102023	0.0586224	-1.74035	0.0817979	0.546956
RAI14	6525.94	0.0973725	0.0560071	1.73858	0.0821094	0.548452
PPP3CA	1011.31	-0.135602	0.0780082	-1.73831	0.082157	0.548452
XRN1	2182.54	-0.132903	0.0764783	-1.73778	0.0822487	0.548452
CIRBP	2483.87	0.106991	0.0615759	1.73754	0.0822914	0.548452
SLC35A2	874.239	0.123492	0.0711192	1.73641	0.0824917	0.549202
TCF12	2878.31	-0.0896784	0.0516539	-1.73614	0.0825391	0.549202
SSR4	3257.69	0.0974265	0.0561296	1.73574	0.0826094	0.549221
CHML	841.547	-0.140598	0.0810342	-1.73505	0.0827326	0.54925
PPP1R3C	997.319	0.147877	0.0852642	1.73434	0.0828574	0.54925
GGA3	563.1	-0.1734	0.0999864	-1.73424	0.0828764	0.54925
ZSWIM8	2672.07	0.0910453	0.0525001	1.73419	0.082884	0.54925
ACTG1	19804.2	0.113664	0.0655874	1.73301	0.0830941	0.55004
TAB3	510.335	-0.184475	0.106463	-1.73276	0.0831385	0.55004
WDR45	960.77	0.13573	0.0783713	1.73188	0.0832944	0.550623
ATXN1L	1778.97	-0.109383	0.063173	-1.73148	0.0833662	0.550651
UBC	38700.3	0.0898781	0.0519199	1.73109	0.0834354	0.55066
N6AMT1	435.787	0.170305	0.0984226	1.73034	0.0835694	0.551097
PUS7L	913.079	-0.127146	0.0734993	-1.72989	0.0836497	0.55118
HPS5	1682.86	-0.120267	0.0695824	-1.72842	0.0839137	0.551483
DUSP4	1535.54	-0.113928	0.0659405	-1.72775	0.0840338	0.551483
EPS8	1440.37	-0.107952	0.0624836	-1.72769	0.084044	0.551483
NAGK	1094.37	0.112639	0.0651649	1.72851	0.0838961	0.551483
DBNL	2549.06	0.0953929	0.0551981	1.72819	0.0839536	0.551483
ARAF	753.887	0.132819	0.0768914	1.72736	0.0841027	0.551483
MTA1	752.913	0.132909	0.0769837	1.72646	0.0842654	0.551824
CASK	1195.25	-0.115678	0.0670086	-1.72632	0.0842904	0.551824
WDFY3	3786.08	-0.0860676	0.0498797	-1.7255	0.0844366	0.552336
RPS13	6877.24	0.0917631	0.0532135	1.72443	0.0846299	0.553155
ARFGAP1	1921.22	0.0971831	0.0563946	1.72327	0.08484	0.554026
PARP12	1472.51	0.112683	0.0654359	1.72204	0.0850629	0.554026
UBR4	9846.28	-0.0842216	0.0489115	-1.72192	0.0850846	0.554026
DOCK5	1734.53	-0.155892	0.0905437	-1.72173	0.0851178	0.554026
C14orf132	1378.42	-0.113093	0.0656967	-1.72144	0.0851719	0.554026
NDUFS3	895.412	0.132952	0.0772223	1.72167	0.0851288	0.554026
FAM111B	785.896	-0.154477	0.089897	-1.71838	0.0857269	0.55531
BRWD3	633.248	-0.149709	0.0871746	-1.71735	0.0859156	0.55531
MSH3	643.961	-0.139455	0.0811893	-1.71765	0.0858599	0.55531
ASXL2	1406.51	-0.120276	0.0699434	-1.71961	0.0855031	0.55531
ITFG1	1133.63	-0.115204	0.0670009	-1.71944	0.0855336	0.55531
EMC8	794.188	0.163206	0.0949863	1.7182	0.0857597	0.55531
FAM120A	3203.33	0.0878325	0.0511316	1.71777	0.085838	0.55531
GBF1	2361.17	-0.0926538	0.0539498	-1.71741	0.0859047	0.55531
HMGXB3	4301.39	0.0836423	0.0487903	1.71432	0.0864694	0.557834
UTP6	1346.15	0.114999	0.0671082	1.71363	0.086596	0.557834
CACFD1	455.341	0.160323	0.0935578	1.71363	0.0865972	0.557834
SBNO2	1186.17	0.443629	0.258896	1.71354	0.0866127	0.557834
NDUFV1	2360.35	0.111699	0.0651938	1.71334	0.0866492	0.557834
TMX3	2246.29	-0.0965456	0.0564119	-1.71144	0.087	0.559334
ATP5MC3	2444.02	0.104599	0.0611213	1.71133	0.0870197	0.559334
PLCB1	518.552	-0.149905	0.0876674	-1.70992	0.0872799	0.55957
RTF2	2298.27	0.0994608	0.0581755	1.70967	0.087327	0.55957
SMIM29	722.459	0.140703	0.0822998	1.70964	0.0873317	0.55957
PTPN12	936.296	0.148978	0.0870866	1.71069	0.0871387	0.55957
HOMER3	1034.74	0.150978	0.0884094	1.70772	0.0876888	0.561415
DHX36	1395.71	0.142677	0.0835957	1.70675	0.0878686	0.562116
CLOCK	1575.22	-0.115089	0.0674462	-1.70638	0.0879364	0.562116
ZNF627	526.22	-0.159123	0.0932947	-1.7056	0.0880826	0.562607
SHLD2	889.536	0.133144	0.0780948	1.7049	0.0882122	0.562993
LYAR	909.017	0.130347	0.0764924	1.70406	0.0883706	0.563533
SASH1	2327.66	-0.108271	0.0635502	-1.70371	0.0884354	0.563533
TET3	774.384	-0.141777	0.0833671	-1.70063	0.0890119	0.563673
RPS27	7185.9	0.105052	0.0617197	1.70209	0.0887387	0.563673
GADD45B	944.94	0.11871	0.0697693	1.70146	0.0888569	0.563673
DAPK1	1013.89	-0.115832	0.0680798	-1.70142	0.0888637	0.563673
DGCR8	1240.96	0.121951	0.0717001	1.70084	0.0889724	0.563673
OGFR	1967.29	0.123612	0.072639	1.70173	0.0888069	0.563673
HNRNPA1P48	1027.14	0.180152	0.105877	1.70153	0.088844	0.563673
MAGEF1	641.325	0.144237	0.0847842	1.70123	0.0888999	0.563673
SV2A	519.248	-0.157397	0.0926298	-1.6992	0.089281	0.564366
TRIP10	1402.59	0.104657	0.0615992	1.699	0.0893201	0.564366
MCM10	451.955	-0.179401	0.105599	-1.69889	0.0893394	0.564366
TMEM138	430.95	-0.162427	0.0956636	-1.6979	0.0895262	0.564366
MID2	492.344	-0.152763	0.0899739	-1.69786	0.0895348	0.564366
VSIR	1520.82	-0.126699	0.0746238	-1.69784	0.0895378	0.564366
TMTC3	1887.63	-0.100332	0.0591304	-1.69679	0.0897372	0.565184
PGM2L1	520.411	-0.182606	0.107711	-1.69533	0.0900121	0.566467
SLC2A1	2875.87	0.115929	0.0683956	1.69497	0.0900802	0.566467
HINT3	963.316	-0.140253	0.082836	-1.69314	0.0904286	0.568218
TNKS1BP1	3497.92	0.0986415	0.058289	1.69228	0.0905919	0.568298
NR1D2	2520.47	-0.0940576	0.0555841	-1.69217	0.0906141	0.568298
HSD17B12	1787.12	-0.0962407	0.0568855	-1.69183	0.090678	0.568298
RPSA	11329.4	0.127832	0.0755686	1.69161	0.0907209	0.568298
DIP2C	883.912	-0.146329	0.0866168	-1.68939	0.0911448	0.569439
PXN	1405.55	-0.12771	0.0755738	-1.68987	0.0910531	0.569439
CPTP	649.996	0.155407	0.0919697	1.68977	0.0910725	0.569439
NRG1	647.532	0.449473	0.266088	1.68919	0.091183	0.569439
NATD1	712.478	-0.129204	0.0765911	-1.68694	0.0916158	0.569517
SBF2	1208.26	-0.111482	0.0660395	-1.68811	0.0913894	0.569517
SMARCE1	1218.4	-0.107769	0.0638837	-1.68696	0.0916116	0.569517
NSD3	2379.71	-0.0958596	0.0567973	-1.68775	0.0914592	0.569517
PPM1G	3814.52	0.0809534	0.0479779	1.68731	0.0915444	0.569517
HYOU1	6674.66	0.0832557	0.0493339	1.6876	0.0914889	0.569517
KIAA1549	555.329	-0.157489	0.0936002	-1.68257	0.092458	0.572683
LIN52	524.426	-0.149888	0.0894681	-1.67532	0.0938709	0.572683
SREBF2	1263.98	-0.144657	0.0861058	-1.67999	0.0929589	0.572683
PTK7	4186.12	-0.102207	0.0607687	-1.68189	0.0925894	0.572683
DNAJA1	6665.01	0.0870246	0.0518099	1.67969	0.0930173	0.572683
SH3PXD2A	2295.98	-0.0944803	0.0562633	-1.67925	0.0931028	0.572683
MCM5	3531.01	-0.116556	0.069535	-1.67622	0.0936956	0.572683
ZBTB21	1344.43	-0.11227	0.0670055	-1.67553	0.0938294	0.572683
FOSL2	2991.82	-0.094925	0.0566652	-1.67519	0.093897	0.572683
FLNA	42367.8	-0.106821	0.0637833	-1.67475	0.0939829	0.572683
HTT	1570.07	-0.10097	0.0603179	-1.67396	0.0941393	0.572683
SNRPB	4753.27	0.0959985	0.0571763	1.67899	0.0931541	0.572683
WDR45B	3081.09	0.089122	0.0531549	1.67665	0.0936118	0.572683
TIMM23	1730.72	0.0963088	0.0575062	1.67476	0.093982	0.572683
PINK1	2879.71	0.0952761	0.056946	1.6731	0.0943085	0.572683
AAGAB	1627.47	0.100371	0.0598433	1.67723	0.093497	0.572683
GABARAPL2	1356.32	0.103591	0.061621	1.6811	0.0927439	0.572683
DPP7	2545.66	0.103117	0.0614083	1.6792	0.0931125	0.572683
PAF1	1353.89	0.110317	0.0658149	1.67617	0.093705	0.572683
COL5A1	1749.74	0.115347	0.0685014	1.68386	0.0922091	0.572683
NDUFA8	972.472	0.115056	0.0684278	1.68142	0.0926808	0.572683
SQLE	1133.54	0.112878	0.0671623	1.68067	0.0928269	0.572683
COPRS	958.75	0.120084	0.0716335	1.67637	0.0936658	0.572683
CHIC2	913.369	0.125812	0.0751571	1.67399	0.0941326	0.572683
CXXC1	879.784	0.12829	0.076395	1.67929	0.093095	0.572683
DNAJC14	696.089	0.132825	0.0789428	1.68254	0.0924634	0.572683
MCRIP1	1141.26	0.133374	0.0796914	1.67363	0.094204	0.572683
ENGASE	425.986	0.184499	0.109714	1.68163	0.0926399	0.572683
PDE4DIP	6859.62	0.256368	0.152827	1.67751	0.0934431	0.572683
CDKN2D	438.786	0.17888	0.106691	1.67661	0.0936179	0.572683
NDUFAF7	416.756	0.17924	0.107123	1.67322	0.0942847	0.572683
PARD3B	818.928	-0.133208	0.0796752	-1.67188	0.0945475	0.573555
PAICS	1981.66	-0.0961821	0.0575464	-1.67139	0.0946456	0.573555
KIF3C	636.331	-0.158484	0.0948318	-1.67121	0.09468	0.573555
PFDN2	937.712	0.120482	0.0721042	1.67094	0.0947342	0.573555
SRSF5	2955.27	0.0799757	0.0479066	1.66941	0.0950362	0.574504
HNRNPA2B1	4497.78	-0.135031	0.0809057	-1.66899	0.0951194	0.574504
ZNF486	486.646	-0.162469	0.0973554	-1.66882	0.0951532	0.574504
MRTFA	523.237	-0.144186	0.0864051	-1.66872	0.0951736	0.574504
KPNA5	580.18	-0.157472	0.0944007	-1.66812	0.0952911	0.574636
DYM	932.034	-0.117142	0.0702474	-1.66757	0.0954018	0.574636
NONO	6564.33	0.083312	0.0499842	1.66677	0.0955603	0.574636
CDC42EP3	2918.28	0.0821048	0.0492886	1.6658	0.0957539	0.574636
UBQLN4	1024.53	-0.127237	0.0764059	-1.66528	0.095857	0.574636
SLFN5	3656.9	-0.101657	0.0610461	-1.66526	0.0958615	0.574636
MRPS7	1609.86	0.104732	0.0629141	1.66469	0.0959751	0.574636
C1QBP	2904.54	0.0909034	0.0546146	1.66445	0.0960216	0.574636
APEX1	1913.73	0.112316	0.0674839	1.66434	0.0960437	0.574636
STK17A	1405.76	0.11448	0.068773	1.6646	0.0959928	0.574636
CTNNBL1	983.229	0.114802	0.0689096	1.66598	0.0957179	0.574636
TRNP1	1831.9	0.122264	0.073418	1.66532	0.0958492	0.574636
PHKB	952.569	-0.12941	0.0778111	-1.66313	0.0962859	0.575662
EIF3A	9477.79	-0.0893571	0.0537636	-1.66204	0.0965053	0.575707
TAOK1	5484.16	-0.0939393	0.0565732	-1.66049	0.0968159	0.575707
TOP2A	3572.58	-0.0914187	0.0550602	-1.66034	0.0968456	0.575707
ATP5F1B	12607.9	0.0728845	0.043901	1.6602	0.0968737	0.575707
TGIF2	541.143	-0.155112	0.0934326	-1.66015	0.0968849	0.575707
IL13RA1	1595.27	-0.115672	0.0696855	-1.65992	0.0969306	0.575707
DHX15	5161.37	0.0805075	0.0485002	1.65994	0.0969262	0.575707
PIGC	409.64	0.177701	0.106903	1.66227	0.096458	0.575707
TAF1D	695.035	0.146537	0.088257	1.66034	0.0968461	0.575707
CLCC1	1066.85	-0.123605	0.0744865	-1.65943	0.097029	0.575871
ARMCX3	2176.78	-0.0874506	0.0527143	-1.65895	0.0971254	0.576022
SIRPA	852.472	-0.12788	0.0771098	-1.65841	0.0972345	0.576249
H2BC21	1020.25	0.124432	0.0751106	1.65665	0.0975896	0.577805
MRPL27	977.412	0.127691	0.0770893	1.65641	0.0976392	0.577805
MITF	625.762	-0.139043	0.0839982	-1.65531	0.0978626	0.578305
TMEM38B	748.129	-0.146844	0.0887122	-1.65529	0.097866	0.578305
DAP	1411.01	0.105731	0.0639156	1.65423	0.0980816	0.578377
CDK8	903.421	0.122858	0.0742906	1.65375	0.0981789	0.578377
ZNF805	766.999	-0.13847	0.0837379	-1.65361	0.0982064	0.578377
FZD7	929.349	-0.122529	0.0741199	-1.65311	0.0983078	0.578377
RAB1A	2212.58	-0.0978552	0.0592185	-1.65245	0.0984438	0.578377
EIF3CL	1743.05	-0.891959	0.539851	-1.65223	0.0984875	0.578377
NCOA5	806.185	0.130712	0.0791477	1.65149	0.0986379	0.578377
CAD	1678.36	-0.107151	0.0648965	-1.65111	0.0987165	0.578377
CBLL1	725.402	-0.131773	0.0798131	-1.65102	0.0987352	0.578377
FAT1	10399.8	-0.0837406	0.0507294	-1.65073	0.0987936	0.578377
PNRC2	3101.41	0.10539	0.0638516	1.65054	0.0988324	0.578377
BRMS1	1630.71	0.107885	0.0653738	1.65028	0.098885	0.578377
DELE1	717.915	0.131452	0.0796783	1.64979	0.0989865	0.578377
FTSJ3	1547.96	0.102117	0.0619184	1.64922	0.0991032	0.578377
CDCA2	602.255	-0.149882	0.0908881	-1.64908	0.099131	0.578377
SLC16A3	3562.55	0.108313	0.0656849	1.64897	0.0991535	0.578377
RAP2B	1306.93	0.106744	0.0647407	1.64879	0.0991913	0.578377
LDB1	1970.06	-0.110656	0.0671206	-1.64862	0.0992257	0.578377
PGAM4	548.237	0.213382	0.129432	1.6486	0.0992296	0.578377
IFFO1	422.971	0.153633	0.0932309	1.64787	0.0993791	0.578833
UQCRH	2462.17	0.08768	0.0532304	1.64718	0.0995211	0.579245
SPG7	1247.2	0.109996	0.0667991	1.64667	0.0996262	0.579442
FKBP8	5540.34	0.103872	0.0631214	1.64559	0.0998477	0.580316
NFKB1	1432.59	0.12033	0.0731539	1.64489	0.0999927	0.580743
WAC	3840.45	-0.0839406	0.0510735	-1.64353	0.100274	0.581518
ZNF133	862.676	0.118647	0.0721995	1.64332	0.100317	0.581518
RXRA	825.844	0.131622	0.0801009	1.6432	0.100341	0.581518
TRPC4AP	3344.51	0.0932721	0.0567885	1.64245	0.100498	0.581829
ZNF211	551.71	0.155682	0.0947977	1.64225	0.100537	0.581829
MYBL2	1010.88	-0.114976	0.0700808	-1.64062	0.100876	0.583375
SELENON	736.047	-0.14613	0.0891258	-1.63959	0.10109	0.584197
PRDX5	5014.33	0.0861954	0.0525993	1.63872	0.101272	0.584832
CRTC3	702.142	-0.147032	0.0897559	-1.63813	0.101395	0.585127
FNBP4	1325.6	0.105615	0.0645174	1.63699	0.101632	0.585827
UCHL5	776.445	-0.126735	0.0774395	-1.63657	0.101721	0.585827
TMEM70	765.713	0.124654	0.0761901	1.63609	0.101821	0.585827
SHE	442.718	-0.155901	0.0953061	-1.63579	0.101883	0.585827
ARPP19	3551.79	-0.0883854	0.0540463	-1.63536	0.101973	0.585827
NUB1	1968.27	-0.0925072	0.0565724	-1.6352	0.102007	0.585827
IL6	2256.2	0.415214	0.253933	1.63513	0.102021	0.585827
CISD1	520.058	-0.151737	0.0929479	-1.6325	0.102575	0.587729
NDUFA5	581.95	-0.138905	0.0851635	-1.63104	0.102882	0.587729
DDX46	1370.42	-0.112208	0.0687928	-1.6311	0.102869	0.587729
BANP	637.916	0.136331	0.0834916	1.63287	0.102495	0.587729
EID1	4286.07	-0.0796525	0.0487939	-1.63243	0.102589	0.587729
NCKAP1	7126.35	-0.0860139	0.0527011	-1.63211	0.102657	0.587729
KCTD15	998.553	0.117777	0.0721986	1.63129	0.102828	0.587729
AKAP12	5811.52	0.0864982	0.05304	1.63081	0.10293	0.587729
OCRL	2169.61	-0.0893704	0.0548173	-1.63033	0.103031	0.587894
PHF20L1	1607.54	-0.113585	0.0697244	-1.62905	0.103302	0.588422
OST4	1230.64	-0.114646	0.0703882	-1.62877	0.103361	0.588422
KLHL42	1239.38	0.103615	0.0636191	1.62868	0.103381	0.588422
TNFRSF1A	1555.44	0.112458	0.069055	1.62853	0.103413	0.588422
S100PBP	928.324	-0.131558	0.0808082	-1.62802	0.10352	0.588615
STX3	3399.49	0.0936336	0.0575467	1.62709	0.103718	0.589333
RAB14	1413.45	-0.113648	0.0698632	-1.62672	0.103797	0.589365
COX14	635.222	0.145851	0.0897629	1.62484	0.104196	0.591118
ARID1A	710.236	-0.146781	0.0903499	-1.62459	0.104251	0.591118
CARM1	802.061	-0.150625	0.0928094	-1.62295	0.104599	0.59124
THUMPD1	1512.25	-0.0991761	0.0610898	-1.62345	0.104494	0.59124
CTBP1	2500.99	0.093334	0.0575148	1.62278	0.104636	0.59124
OTUD4	2014.35	0.0986986	0.0608157	1.62291	0.104608	0.59124
IFT57	849.494	0.118011	0.0727173	1.62287	0.104616	0.59124
NKIRAS1	669.253	0.147055	0.090639	1.62243	0.104712	0.591259
NPTXR	437.07	-0.172773	0.106547	-1.62157	0.104895	0.591882
STPG1	441.17	-0.159683	0.0985412	-1.62047	0.105131	0.5928
FAT4	667.045	-0.144863	0.0894539	-1.61941	0.105359	0.593677
GTPBP1	1972.18	-0.0998751	0.0617233	-1.61811	0.105639	0.594428
VDAC2	3646.42	0.093355	0.0576856	1.61834	0.105589	0.594428
EDC4	1509.04	0.102617	0.0634812	1.61649	0.105989	0.595596
TAB2	1607.17	-0.102773	0.0635784	-1.61647	0.105993	0.595596
DYNC1LI1	2039.71	0.090007	0.0557125	1.61556	0.106189	0.596286
CEP78	866.418	-0.128528	0.079611	-1.61445	0.106429	0.596339
HPS4	1150.36	-0.111776	0.0692628	-1.61379	0.106572	0.596339
BYSL	771.363	0.128774	0.0797847	1.61401	0.106524	0.596339
NDN	1419.09	0.100203	0.0620961	1.61368	0.106597	0.596339
PKD1	5167.86	0.120802	0.0748616	1.61367	0.106599	0.596339
RPS2	14840.9	0.111832	0.0693146	1.61339	0.106659	0.596339
COL6A1	15508.5	-0.100317	0.0621869	-1.61315	0.106712	0.596339
TNIK	445.505	-0.155929	0.0968823	-1.60947	0.107514	0.59773
ZNF506	480.356	-0.152722	0.0950042	-1.60753	0.107938	0.59773
GPAM	777.695	-0.131335	0.0815197	-1.61108	0.107162	0.59773
ANK2	1388.33	-0.136706	0.0851245	-1.60596	0.108284	0.59773
RAP2C	1145.9	-0.122137	0.0758435	-1.61038	0.107314	0.59773
CHMP2B	1906.38	-0.105225	0.0653864	-1.60927	0.107556	0.59773
RNPEP	1039.23	-0.116445	0.0723706	-1.60901	0.107615	0.59773
FECH	1172.71	-0.109728	0.068278	-1.60708	0.108037	0.59773
MORC4	1863.55	-0.109295	0.0680385	-1.60637	0.108192	0.59773
MTR	2195.09	-0.086202	0.0536705	-1.60613	0.108244	0.59773
TRA2B	2854.47	-0.085897	0.0533266	-1.61077	0.10723	0.59773
TIMM44	2348.61	0.0924511	0.0573946	1.6108	0.107224	0.59773
PDCD2	1459.74	0.103861	0.0645509	1.60897	0.107623	0.59773
LGALS3	2108.72	0.114099	0.0709904	1.60724	0.108001	0.59773
HDAC3	1314.66	0.110207	0.0685839	1.60689	0.108079	0.59773
NXF1	1510.41	0.119392	0.0742087	1.60887	0.107646	0.59773
NGLY1	851.309	0.116677	0.0725527	1.60817	0.107799	0.59773
TMEM126A	563.735	0.136804	0.0850513	1.60848	0.107729	0.59773
CEP57	1487.01	-0.106371	0.0662588	-1.60539	0.108409	0.597888
MPG	1190.74	0.129441	0.0806517	1.60494	0.108506	0.597888
IL11	1827.23	0.372785	0.232291	1.60482	0.108533	0.597888
ITGA1	779.865	-0.136726	0.0852821	-1.60322	0.108885	0.597997
ZFP90	1126.05	-0.124646	0.0777607	-1.60294	0.108947	0.597997
CPPED1	808.876	-0.127074	0.0792822	-1.60281	0.108976	0.597997
AGTPBP1	813.752	-0.120928	0.0754512	-1.60273	0.108994	0.597997
CPEB4	2155.34	-0.113262	0.0706164	-1.6039	0.108735	0.597997
G3BP1	7735.72	0.074823	0.0466649	1.60341	0.108844	0.597997
ANKS1A	674.627	-0.127379	0.0795929	-1.60039	0.109513	0.599881
SLIT2	2571.3	-0.118018	0.0737588	-1.60005	0.109587	0.599881
SYS1	728.477	0.128963	0.0806112	1.59982	0.109639	0.599881
NSFL1C	1125.58	0.114535	0.071596	1.59975	0.109655	0.599881
STOML1	643.508	-0.156643	0.097946	-1.59928	0.109759	0.599881
DYNLL1	3072.74	0.0845333	0.0528603	1.59918	0.10978	0.599881
HMG20B	968.501	0.145749	0.091177	1.59853	0.109925	0.600269
FMOD	1576.79	-0.104699	0.0655307	-1.5977	0.110109	0.600868
TP53I11	673.581	-0.136808	0.0856574	-1.59715	0.110231	0.601135
BTBD9	823.19	-0.114796	0.0718934	-1.59675	0.110322	0.601226
CRYBG1	1036.95	-0.108961	0.0682759	-1.5959	0.110511	0.601451
ADCY9	1227.38	-0.104915	0.0657356	-1.59602	0.110485	0.601451
YJU2	477.099	0.147176	0.092346	1.59374	0.110994	0.603673
TCEAL7	515.645	-0.152171	0.0955128	-1.5932	0.111115	0.603927
UHRF1BP1	1491.93	-0.0996117	0.0625522	-1.59246	0.111282	0.604291
MRPL19	1089.5	-0.115321	0.0724555	-1.59162	0.111471	0.604291
RBM5	2769.61	0.081333	0.0511021	1.59158	0.111479	0.604291
LRWD1	807.181	0.127977	0.0803829	1.59209	0.111365	0.604291
USP10	2724.62	0.0831404	0.0522619	1.59084	0.111645	0.604789
PCGF5	1924.64	-0.106821	0.0671973	-1.58966	0.111912	0.605833
BARD1	637.273	-0.142125	0.0894299	-1.58924	0.112007	0.605941
DENND5B	786.593	-0.123407	0.0776865	-1.58852	0.112169	0.605953
NBPF26	992.436	-0.11461	0.0722028	-1.58733	0.112437	0.605953
SEC61A1	11843	-0.0740962	0.0466742	-1.58752	0.112395	0.605953
COL16A1	3027.24	0.0972598	0.0612671	1.58747	0.112405	0.605953
GPN2	896.168	0.127085	0.0800641	1.58729	0.112448	0.605953
LCMT2	540.623	0.155986	0.0982915	1.58698	0.112518	0.605953
FBXO42	1196.3	-0.103882	0.0654617	-1.58692	0.112531	0.605953
ARHGEF18	1908.71	-0.0898151	0.0566299	-1.586	0.112739	0.60667
KLHDC3	1865.15	0.104172	0.0657071	1.58539	0.112877	0.607013
SKAP2	438.966	-0.167724	0.105852	-1.58452	0.113076	0.607672
CD59	9094.45	0.0683815	0.0432006	1.58288	0.113448	0.607672
C1S	8720.11	0.0859526	0.0542601	1.58409	0.113174	0.607672
SRSF4	1353.22	0.117733	0.0743372	1.58376	0.113247	0.607672
PRMT7	523.375	0.13887	0.0876972	1.58352	0.113303	0.607672
RPS6	17383.8	0.0743667	0.0469725	1.5832	0.113377	0.607672
CRIPT	507.264	-0.147832	0.0934547	-1.58186	0.113682	0.60814
IFRD2	1798.25	0.105926	0.0669638	1.58184	0.113685	0.60814
BOLA3	470.132	-0.154858	0.0980098	-1.58003	0.114101	0.609562
GEN1	706.02	-0.134641	0.085197	-1.58035	0.114026	0.609562
NIBAN1	6348.64	-0.0828108	0.0524253	-1.57959	0.1142	0.609691
GINS2	450.054	0.151174	0.0957797	1.57835	0.114485	0.610671
COL12A1	8988.86	-0.0920913	0.0583544	-1.57814	0.114534	0.610671
PHLPP1	723.967	-0.122098	0.0774057	-1.57738	0.114709	0.610705
SYNJ2BP	861.949	-0.116028	0.0735454	-1.57763	0.11465	0.610705
COPS2	2332.87	-0.109355	0.0693432	-1.57701	0.114792	0.610705
CANX	26144.4	-0.0637119	0.0404057	-1.5768	0.11484	0.610705
MEIS2	545.781	-0.147149	0.0933549	-1.57624	0.114971	0.611001
CLUH	2392.35	-0.0913706	0.058014	-1.57498	0.115262	0.612146
PFDN5	3192.56	0.0833139	0.0529543	1.57332	0.115646	0.613783
CNRIP1	525.917	-0.142404	0.0905488	-1.57268	0.115794	0.613825
RBM8A	2668.92	0.0969397	0.0616418	1.57263	0.115805	0.613825
USP33	2341.77	-0.0864061	0.0549787	-1.57163	0.116037	0.613855
HEG1	2090.17	-0.100407	0.0638875	-1.57163	0.116037	0.613855
KLHL7	927.327	0.117107	0.0745025	1.57185	0.115985	0.613855
C21orf91	1044.85	-0.12636	0.0805112	-1.56947	0.116538	0.614567
SIN3B	1425.75	-0.107163	0.0682334	-1.57054	0.116289	0.614567
POFUT1	3031.37	-0.0943751	0.0601336	-1.56942	0.116549	0.614567
RAN	9456.69	0.0630972	0.0401909	1.56994	0.116429	0.614567
TUBB2B	1397.35	0.112426	0.0716158	1.56985	0.116451	0.614567
ZBTB5	531.843	-0.145385	0.0926846	-1.5686	0.116741	0.614653
MTMR1	923.336	-0.117895	0.0751792	-1.56819	0.116837	0.614653
IQGAP1	8721.34	-0.0928628	0.0592229	-1.56802	0.116876	0.614653
ZNF195	825.82	0.124044	0.0791076	1.56804	0.116871	0.614653
ANAPC2	535.508	0.13617	0.0868579	1.56773	0.116944	0.614653
DDX31	674.887	0.134331	0.0857031	1.5674	0.117022	0.614667
LAP3	2925.41	0.101089	0.0645286	1.56658	0.117213	0.615274
DIAPH1	1465.56	-0.106047	0.0677094	-1.56621	0.117299	0.615328
EEF2	48043.3	-0.0807813	0.0515889	-1.56587	0.11738	0.615356
XPO7	1706.25	-0.0890249	0.0568731	-1.56532	0.117507	0.615625
RAB27B	1089.06	-0.153358	0.0980182	-1.56459	0.11768	0.61592
DERA	503.97	-0.152488	0.0976394	-1.56174	0.118349	0.61592
DENND2B	417.964	-0.149271	0.0956548	-1.56052	0.118637	0.61592
FNBP1	695.708	-0.127777	0.0818942	-1.56027	0.118696	0.61592
NT5DC3	882.799	-0.117166	0.074997	-1.56228	0.118223	0.61592
FKBP1A	2754.84	0.0884023	0.0565504	1.56325	0.117994	0.61592
RPL7A	12008.8	0.0874331	0.0559625	1.56235	0.118205	0.61592
TMEM115	1883.44	0.0975162	0.0625327	1.55944	0.118891	0.61592
CMTR2	1702.86	0.0931734	0.0597832	1.55852	0.11911	0.61592
JUN	2677.13	0.108861	0.0696176	1.56369	0.117889	0.61592
RASA3	1120.37	0.114223	0.0731545	1.5614	0.118429	0.61592
ALDH1B1	917.387	0.114425	0.0734416	1.55804	0.119225	0.61592
MAPK8IP3	774.841	0.1196	0.0766707	1.55992	0.11878	0.61592
NT5DC2	839.881	0.124498	0.0795884	1.56427	0.117753	0.61592
UPF3A	659.926	0.134043	0.0858717	1.56097	0.118531	0.61592
SLC25A1	914.376	0.127461	0.0817495	1.55917	0.118957	0.61592
OSBPL5	653.474	0.142141	0.0911553	1.55933	0.118919	0.61592
ZNF862	449.16	0.158001	0.101093	1.56294	0.118067	0.61592
H3-3A	2406.94	0.14393	0.0921425	1.56203	0.11828	0.61592
FAAP100	627.046	0.14251	0.0912382	1.56196	0.118298	0.61592
H2BU1	410.43	0.16961	0.108853	1.55815	0.119198	0.61592
UBR7	756.188	0.346542	0.222425	1.55801	0.11923	0.61592
ACAA1	534.401	0.138614	0.0889915	1.55761	0.119326	0.616024
RPUSD1	934.475	0.126619	0.0813118	1.55721	0.119421	0.616123
INPP1	698.695	0.127918	0.0821867	1.55643	0.119606	0.616378
PLK3	761.769	0.123383	0.0792764	1.55636	0.119622	0.616378
PTTG1IP	6700.6	0.0846362	0.054413	1.55544	0.119841	0.617117
EIF1AY	654.89	-0.137607	0.0885037	-1.55482	0.11999	0.617296
NSMCE3	770.234	0.382352	0.24594	1.55466	0.120028	0.617296
SSH2	454.145	-0.157505	0.10136	-1.55392	0.120205	0.617815
NEU1	1178.14	0.433927	0.279316	1.55353	0.120296	0.617896
ARSD	589.779	-0.153597	0.0990127	-1.55128	0.120834	0.618727
ARID4A	702.642	-0.137101	0.0884634	-1.5498	0.12119	0.618727
MRGPRF	895.644	-0.115324	0.0745396	-1.54716	0.121826	0.618727
KMT2C	2303.09	-0.103787	0.0670398	-1.54814	0.121589	0.618727
LITAF	4706.33	-0.0912621	0.0589052	-1.5493	0.121309	0.618727
CTR9	2065.42	-0.0952079	0.0615377	-1.54715	0.121828	0.618727
POLR1D	1261.28	0.0975165	0.0628639	1.55123	0.120846	0.618727
MACROH2A1	2395.03	0.0868344	0.0559976	1.55068	0.120978	0.618727
TSPAN3	3612.28	0.0734095	0.0473445	1.55054	0.121012	0.618727
OSBP	2077.66	-0.089763	0.0579628	-1.54863	0.121471	0.618727
PDHB	1468.64	0.090023	0.0581689	1.54761	0.121716	0.618727
ABL2	8183.16	0.0787024	0.0508678	1.54719	0.121816	0.618727
CHCHD2	5536.91	0.0987007	0.0636141	1.55155	0.120769	0.618727
METTL3	1029.95	0.126759	0.0817701	1.55019	0.121097	0.618727
TAF4B	963.625	0.116743	0.0754218	1.54787	0.121653	0.618727
ZFAT	545.897	0.131896	0.0852358	1.54742	0.121761	0.618727
RHOG	807.712	0.139736	0.0900973	1.55094	0.120916	0.618727
POLR2G	747.385	0.136892	0.0882657	1.55091	0.120924	0.618727
C14orf119	1767.14	0.0863569	0.0558542	1.54611	0.122077	0.619607
YDJC	451.706	0.162385	0.105078	1.54538	0.122254	0.620116
ABL1	4038.1	0.0737162	0.0477355	1.54426	0.122525	0.620193
SOCS5	985.468	-0.112921	0.0731425	-1.54385	0.122625	0.620193
PHB2	3882.83	0.0912042	0.0590543	1.54441	0.122488	0.620193
PDPK1	1535.99	0.110401	0.0715153	1.54374	0.12265	0.620193
ZBTB17	904.999	0.130746	0.0846692	1.5442	0.12254	0.620193
EXOC4	1752.62	-0.0975501	0.0632478	-1.54235	0.122989	0.621519
H2AC18	711.439	-0.84194	0.548419	-1.53521	0.124732	0.622503
GABPB2	413.156	-0.160088	0.103937	-1.54024	0.123502	0.622503
RBMS3	481.839	-0.149813	0.0979823	-1.52898	0.126269	0.622503
NRP2	643.192	-0.149807	0.0978998	-1.53021	0.125965	0.622503
ATRX	1801.44	-0.132369	0.0864704	-1.5308	0.125818	0.622503
PTBP2	682.981	-0.127624	0.0829416	-1.53872	0.123873	0.622503
C2orf69	732.336	-0.126654	0.08257	-1.5339	0.125054	0.622503
ARFIP1	1015.38	-0.120583	0.0788705	-1.52887	0.126297	0.622503
CPNE1	1298.44	-0.114222	0.0744302	-1.53462	0.124877	0.622503
P3H3	789.61	-0.117085	0.0763841	-1.53284	0.125315	0.622503
MTF1	791.282	-0.119116	0.0779268	-1.52856	0.126373	0.622503
METTL9	2567.96	0.0915482	0.0594092	1.54098	0.123323	0.622503
SLMAP	2276.98	-0.0866898	0.0563158	-1.53935	0.123719	0.622503
MTMR14	1366.51	0.0930337	0.0604992	1.53777	0.124106	0.622503
CAMSAP1	1832.29	0.0876603	0.0570177	1.53742	0.12419	0.622503
PIGT	3138.3	0.0859859	0.055956	1.53667	0.124374	0.622503
HLTF	2507.55	-0.0926102	0.0603995	-1.53329	0.125204	0.622503
PPP1R15B	3051.21	0.0794865	0.0518716	1.53237	0.125431	0.622503
FNIP1	2809.82	-0.10371	0.067697	-1.53197	0.125529	0.622503
SMARCA2	3068.17	-0.0764606	0.04991	-1.53197	0.12553	0.622503
CUL4B	3042.13	-0.0879533	0.0574399	-1.53122	0.125714	0.622503
ASS1	3469.6	0.0734279	0.0479662	1.53083	0.125813	0.622503
CSNK1G1	1074.3	-0.11181	0.0731522	-1.52846	0.126399	0.622503
EMG1	1490.54	0.0998332	0.0648428	1.53962	0.123653	0.622503
CLTB	3644.63	0.0991842	0.064603	1.53529	0.124713	0.622503
ELMO2	1450.19	0.0977643	0.0638064	1.5322	0.125472	0.622503
POLR1B	1201.69	0.10216	0.0667372	1.53079	0.125822	0.622503
POLR3C	1286.02	0.102537	0.0665735	1.5402	0.123511	0.622503
PRPF3	1331.27	0.107247	0.0700881	1.53017	0.125974	0.622503
LDHA	7450.53	0.109693	0.0714096	1.53611	0.124512	0.622503
AKR1A1	1319.22	0.110505	0.0721205	1.53223	0.125466	0.622503
B3GNT2	840.43	0.115494	0.0755087	1.52955	0.126129	0.622503
RRS1	558.065	0.141409	0.0919889	1.53724	0.124235	0.622503
PIGW	418.77	0.417869	0.27211	1.53566	0.124622	0.622503
PREP	503.937	0.143228	0.0932921	1.53526	0.12472	0.622503
KAT14	508.376	0.147689	0.0962227	1.53487	0.124816	0.622503
PLCXD1	469.748	0.32859	0.214356	1.53292	0.125296	0.622503
ZNF594	528.965	0.136337	0.0890152	1.53161	0.125618	0.622503
POLR2J	645.68	0.149686	0.0977969	1.53058	0.125873	0.622503
NAMPT	7507.89	0.263387	0.172185	1.52967	0.126098	0.622503
CMTM3	652.536	0.126004	0.0823803	1.52955	0.126129	0.622503
HRAS	674.731	0.435945	0.2832	1.53935	0.123718	0.622503
IER3IP1	712.566	-0.129981	0.08506	-1.52811	0.126485	0.622549
SH2D5	1010.31	0.113284	0.0741601	1.52756	0.126621	0.622842
SUPT20H	1145.57	-0.0990677	0.0648753	-1.52705	0.126749	0.623093
UBR1	2203.16	-0.0895547	0.0586676	-1.52648	0.126891	0.623414
KPNA6	4013.57	-0.0689116	0.0451951	-1.52476	0.12732	0.625021
PDHA1	1345.75	0.09704	0.0636645	1.52424	0.127449	0.625021
GATD1	891.613	0.112068	0.0735203	1.52431	0.127431	0.625021
TENT5A	1376.87	-0.101289	0.0665164	-1.52277	0.127816	0.625513
COTL1	3123.3	0.0818471	0.053737	1.52311	0.127732	0.625513
RABL6	1585.97	-0.0954405	0.0626889	-1.52245	0.127898	0.625513
STX12	2055.99	-0.0923934	0.0606914	-1.52235	0.127922	0.625513
SMARCA1	1824.52	-0.0876354	0.0575677	-1.5223	0.127934	0.625513
DSN1	637.3	-0.122488	0.0805667	-1.52033	0.128428	0.626432
PACSIN3	720.843	-0.116299	0.0765353	-1.51955	0.128624	0.626432
XIAP	1564.22	-0.0962296	0.0632989	-1.52024	0.12845	0.626432
ATAD2	3135.7	-0.087661	0.0576943	-1.5194	0.128661	0.626432
BMERB1	663.681	0.33729	0.22175	1.52104	0.12825	0.626432
ARHGEF1	1268.94	0.109539	0.0720616	1.52008	0.128492	0.626432
AKT2	1952.34	0.0919303	0.0605019	1.51946	0.128646	0.626432
EIF4EBP2	1521.29	-0.109779	0.072286	-1.51867	0.128845	0.626916
YAP1	4224.39	-0.0778046	0.0512413	-1.5184	0.128915	0.626916
APBA2	995.602	0.326156	0.214934	1.51747	0.129149	0.627462
TBL1X	618.536	-0.13645	0.089927	-1.51734	0.129181	0.627462
UQCR11	884.774	-0.132453	0.0873544	-1.51627	0.12945	0.627765
P4HA2	3335.08	0.0855792	0.0564441	1.51618	0.129475	0.627765
ARHGDIA	1637.26	0.111066	0.0732635	1.51598	0.129524	0.627765
PANK4	567.692	0.387239	0.255472	1.51578	0.129575	0.627765
SEH1L	910.665	0.120922	0.0797869	1.51556	0.12963	0.627765
TMCO4	580.217	-0.145713	0.0962612	-1.51373	0.130095	0.62931
PYGO1	576.425	-0.142012	0.0938185	-1.51369	0.130103	0.62931
WEE1	1148.42	-0.103041	0.0680942	-1.51322	0.130224	0.62952
PXDN	4407.13	-0.0881892	0.0583262	-1.512	0.130534	0.629668
RBM39	5793.74	0.0765053	0.0506202	1.51136	0.130697	0.629668
YIPF5	2577.17	-0.0824732	0.0545782	-1.5111	0.130763	0.629668
BAZ2A	1140.29	-0.0989303	0.0655011	-1.51036	0.130952	0.629668
NAPA	2083.25	0.0830134	0.05496	1.51043	0.130933	0.629668
ADRM1	2716.41	0.102269	0.0676107	1.51261	0.130378	0.629668
GET4	1265.64	0.121417	0.0803456	1.51118	0.130743	0.629668
TMEM62	701.91	0.124714	0.0825699	1.5104	0.130941	0.629668
WRAP73	526.902	0.139974	0.0925818	1.5119	0.13056	0.629668
ERF	774.216	-0.131525	0.0871487	-1.5092	0.131247	0.630701
RUSC2	1967.62	-0.0997048	0.0660773	-1.50891	0.131322	0.630701
CHKA	663.793	0.128602	0.085289	1.50784	0.131596	0.631643
ZNF397	537.695	0.145287	0.0963913	1.50726	0.131743	0.63173
LSS	2197.12	0.259921	0.172457	1.50716	0.131769	0.63173
MFHAS1	1614.56	0.0938524	0.0622988	1.50649	0.131942	0.632185
NF2	4685.62	-0.0885056	0.0587878	-1.50551	0.132193	0.633015
DBT	554.104	-0.131171	0.0872736	-1.50299	0.132843	0.63314
DPF2	936.723	-0.116969	0.0777925	-1.5036	0.132685	0.63314
USP1	2342.42	-0.0960418	0.063878	-1.50352	0.132705	0.63314
C18orf25	1476.68	-0.0897738	0.0597651	-1.50211	0.133069	0.63314
DDX21	7434.85	0.0853965	0.0567452	1.50491	0.132347	0.63314
FHOD3	894.227	0.128354	0.085303	1.50468	0.132405	0.63314
ANAPC1	2965.49	0.116242	0.0772793	1.50417	0.132536	0.63314
TCF3	1264.63	0.100372	0.0667839	1.50294	0.132854	0.63314
SLC20A2	1106.77	0.129072	0.0859108	1.50239	0.132995	0.63314
LIMK1	1877.03	0.0933161	0.0621176	1.50225	0.133033	0.63314
FBXO33	917.7	0.107258	0.0714157	1.50189	0.133127	0.63314
ARL8A	1360.4	0.094055	0.0626294	1.50177	0.133156	0.63314
EIF4E	1581.24	0.117177	0.0780504	1.5013	0.133278	0.63314
AUP1	2406.86	0.102651	0.0683799	1.50118	0.133309	0.63314
SMG1	5265.17	0.0856088	0.0570513	1.50056	0.13347	0.633534
FAM171B	876.747	-0.122741	0.0818426	-1.49972	0.133687	0.634071
TPRN	461.143	0.149944	0.0999949	1.49952	0.133739	0.634071
ADCY7	563.159	-0.131962	0.0880888	-1.49805	0.13412	0.635504
CHAF1A	1060.56	-0.109024	0.0728043	-1.4975	0.134263	0.635544
WDR3	1819.55	0.0889831	0.0594243	1.49742	0.134284	0.635544
SREK1IP1	956.409	-0.111107	0.0742338	-1.49671	0.134469	0.635691
RAP1GAP2	616.982	0.124109	0.0829216	1.4967	0.134472	0.635691
PLAT	1141.64	0.140431	0.0938746	1.49594	0.134669	0.635962
SDE2	1898.22	-0.100259	0.0670347	-1.49562	0.134751	0.635962
SIVA1	1122.17	0.121232	0.0810688	1.49542	0.134806	0.635962
TDG	809.153	0.113693	0.0760437	1.4951	0.134888	0.635962
MAP3K9	436.61	-0.155175	0.103811	-1.49479	0.13497	0.635962
GNL2	2599.94	0.089671	0.0599935	1.49468	0.134998	0.635962
GTF2H2C	516.081	0.355267	0.237788	1.49405	0.135164	0.636373
TMEM135	527.203	-0.127575	0.0854898	-1.49228	0.135626	0.636854
DMKN	625.604	-0.119329	0.0800025	-1.49156	0.135814	0.636854
SOAT1	2957.43	-0.0782808	0.0524701	-1.49191	0.135722	0.636854
CUTA	2449.48	0.372018	0.24917	1.49303	0.13543	0.636854
CIB1	822.901	0.122573	0.0821159	1.49269	0.13552	0.636854
SLC35B1	1408.76	0.103454	0.0693196	1.49242	0.135589	0.636854
TSPAN17	1649.83	0.0995743	0.0667553	1.49163	0.135796	0.636854
KIAA1191	4298.69	0.0778769	0.0522297	1.49105	0.13595	0.637016
GPC1	2094.4	0.108215	0.0725869	1.49083	0.136005	0.637016
RFC5	497.678	0.136708	0.0918082	1.48906	0.136472	0.638342
ZYG11B	1782.18	-0.0835581	0.0561172	-1.48899	0.136489	0.638342
SPTAN1	7976.56	-0.074139	0.049799	-1.48877	0.136549	0.638342
ATG2B	2317.32	-0.0897632	0.0603351	-1.48774	0.136819	0.638342
DNAJC16	785.64	-0.122876	0.0825935	-1.48772	0.136825	0.638342
FBXW8	566.987	-0.125765	0.0845415	-1.48761	0.136854	0.638342
IGSF3	418.422	-0.150496	0.101172	-1.48753	0.136874	0.638342
ZFHX3	481.992	-0.158003	0.106246	-1.48714	0.136978	0.638342
RNF157	537.971	-0.168289	0.11317	-1.48705	0.137003	0.638342
RECQL4	599.897	0.141975	0.0954918	1.48678	0.137074	0.638342
NDEL1	1448.92	0.0897838	0.0604275	1.48581	0.137329	0.639167
MRPL47	954.544	0.108618	0.073119	1.4855	0.137412	0.639187
C19orf25	959.701	0.119165	0.080339	1.48327	0.138002	0.641394
RNF138	593.725	-0.13285	0.0896023	-1.48266	0.138164	0.641394
EMP3	1603.95	0.0964543	0.065056	1.48263	0.138172	0.641394
GEMIN5	1649.49	0.08547	0.057671	1.48203	0.138333	0.641394
ISG15	8443.37	0.0992712	0.0669854	1.48198	0.138345	0.641394
SPAG9	4430.45	0.0697943	0.0470979	1.4819	0.138368	0.641394
H4C8	768.968	0.128719	0.0868767	1.48163	0.138439	0.641394
WASHC2C	2710.64	-0.2186	0.147741	-1.47962	0.138975	0.641465
PLAG1	557.202	-0.143516	0.0972358	-1.47596	0.139955	0.641465
ZNF574	504.957	-0.146726	0.0994755	-1.475	0.140214	0.641465
TBC1D10B	1051.21	-0.123246	0.0832792	-1.47992	0.138896	0.641465
PIGO	445.315	-0.142939	0.0969377	-1.47454	0.140336	0.641465
TTC8	577.105	-0.125745	0.0853705	-1.47293	0.14077	0.641465
GNPDA2	720.634	-0.124022	0.08426	-1.4719	0.141048	0.641465
WWC3	1422.18	-0.101433	0.0688135	-1.47403	0.140473	0.641465
GOLGA1	734.128	-0.117545	0.079889	-1.47135	0.141197	0.641465
XPR1	1275.64	-0.092811	0.0626922	-1.48042	0.138761	0.641465
TTBK2	1270.56	-0.100325	0.0677905	-1.47992	0.138894	0.641465
WDR1	9877.12	0.0639356	0.0432353	1.47878	0.139198	0.641465
MYLK	8912.74	-0.0929203	0.0628854	-1.47761	0.139511	0.641465
BMPR1A	1406.02	-0.0941295	0.063776	-1.47594	0.13996	0.641465
SMPD4	1584.91	-0.0969378	0.0656973	-1.47552	0.140072	0.641465
CREBL2	1288.72	-0.0956212	0.0648657	-1.47414	0.140444	0.641465
RFX5	1169.24	-0.0938041	0.0637518	-1.47139	0.141184	0.641465
TSR2	1151.44	-0.100691	0.0684378	-1.47128	0.141215	0.641465
SFRP1	6825.63	0.0655933	0.0445135	1.47356	0.140601	0.641465
CCT7	7146.49	0.0664959	0.0450511	1.47601	0.139941	0.641465
EIF3F	3639.49	0.0799874	0.054308	1.47285	0.140792	0.641465
DKK3	13013.2	0.0838494	0.0567472	1.4776	0.139516	0.641465
RPS25	5012.33	0.0825984	0.0560102	1.4747	0.140293	0.641465
AP1M1	1279.8	0.0960917	0.0650467	1.47727	0.139602	0.641465
AP2S1	2149.87	0.0948366	0.0644542	1.47138	0.141189	0.641465
ASAP2	1339.44	0.101196	0.0684673	1.47802	0.139402	0.641465
RNF7	1324.76	0.10171	0.0689153	1.47587	0.139978	0.641465
MCRS1	836.389	0.113004	0.0765064	1.47705	0.139662	0.641465
NADSYN1	1041.91	0.115494	0.0781028	1.47874	0.13921	0.641465
ESS2	793.281	0.116171	0.0784559	1.48072	0.138681	0.641465
BTN2A2	646.523	0.127512	0.0865272	1.47366	0.140573	0.641465
TRMU	650.262	0.117664	0.0798991	1.47265	0.140845	0.641465
PDGFA	426.558	0.141472	0.0959427	1.47455	0.140334	0.641465
ZSCAN9	431.611	0.152619	0.103396	1.47607	0.139926	0.641465
AKAP17A	1492.02	0.368288	0.249799	1.47433	0.140391	0.641465
STAT5A	413.58	-0.145701	0.0991234	-1.4699	0.141589	0.641729
USP4	762.361	0.112594	0.0765848	1.47019	0.141509	0.641729
TMEM183A	1662.93	0.114633	0.0779775	1.47008	0.141539	0.641729
LRRC14	549.637	0.134614	0.0915559	1.47029	0.141483	0.641729
PMM1	588.128	0.156536	0.10656	1.46899	0.141836	0.64249
SLC9A7	1090.82	-0.119667	0.0815122	-1.46808	0.142081	0.643243
ZMPSTE24	2304.06	-0.086625	0.0590349	-1.46735	0.14228	0.643783
INTS3	1428.3	0.354441	0.241732	1.46626	0.142578	0.644773
STAT6	2279.31	-0.0819478	0.0559046	-1.46585	0.142689	0.644916
PWWP2B	466.852	-0.1589	0.108483	-1.46475	0.14299	0.645491
GAN	1331.35	-0.0919615	0.062789	-1.46461	0.143027	0.645491
WNT5B	1305.16	0.127399	0.0870193	1.46403	0.143185	0.645491
CLIC4	14129.7	-0.0596823	0.0407668	-1.46399	0.143196	0.645491
RRAGA	1303.79	0.103612	0.0707766	1.46393	0.143213	0.645491
ZC3H12A	568.618	0.149957	0.102494	1.46308	0.143446	0.646181
SCAMP3	1249.08	0.392319	0.268235	1.46259	0.143579	0.646212
ARMCX6	1102.17	0.261106	0.17854	1.46245	0.143619	0.646212
ETS2	1287.41	0.0944221	0.0645761	1.46218	0.143691	0.646212
POT1	557.122	-0.122974	0.0841436	-1.46148	0.143884	0.646724
ENPP4	436.851	-0.138287	0.0946926	-1.46038	0.144185	0.646797
ELK4	1077.28	-0.133701	0.0917232	-1.45766	0.144935	0.646797
GFOD1	612.518	-0.127128	0.0873515	-1.45536	0.14557	0.646797
RNF217	791.024	-0.122039	0.0839805	-1.45318	0.146173	0.646797
SGCB	1217.82	-0.104699	0.0717423	-1.45938	0.144461	0.646797
MON1B	1215.39	-0.104358	0.0715665	-1.45819	0.144787	0.646797
MIEF1	2154.08	-0.0811699	0.0556703	-1.45805	0.144827	0.646797
FBLN1	6563.81	-0.078682	0.0540068	-1.45689	0.145147	0.646797
TRIM56	1530.22	-0.114621	0.0787512	-1.45549	0.145534	0.646797
SZT2	1014.93	-0.110015	0.0755981	-1.45526	0.145598	0.646797
NKIRAS2	1077.85	-0.108229	0.0743927	-1.45484	0.145715	0.646797
PTPA	1786.46	-0.0868915	0.0597416	-1.45446	0.14582	0.646797
NEMF	1331.34	-0.109178	0.0750745	-1.45427	0.145872	0.646797
CLTCL1	753.709	-0.115497	0.0794299	-1.45407	0.145926	0.646797
UGGT1	2680.72	-0.0760378	0.0521062	-1.45929	0.144486	0.646797
PVR	5274.89	-0.0722458	0.049595	-1.45672	0.145195	0.646797
EIF3M	3611.4	0.0719348	0.0495138	1.45282	0.146273	0.646797
GRB10	2638.28	0.0730085	0.0502546	1.45277	0.146287	0.646797
ATG101	2322.44	0.0804641	0.0551547	1.45888	0.144598	0.646797
UQCRFS1	2761.93	0.0816005	0.0560888	1.45484	0.145712	0.646797
YARS1	6307.35	0.0766736	0.052768	1.45303	0.146215	0.646797
TRIM33	1589	0.0968487	0.0665509	1.45526	0.145598	0.646797
RPL15	13833.3	0.0986621	0.0676954	1.45744	0.144994	0.646797
DVL1	1856.91	0.103211	0.0709101	1.45552	0.145524	0.646797
RITA1	896.868	0.107342	0.0737738	1.45501	0.145667	0.646797
DMAC1	926.347	0.115523	0.0791731	1.45912	0.144533	0.646797
SERTAD3	590.711	0.129172	0.0886512	1.45709	0.145093	0.646797
ZCCHC3	512.221	0.12967	0.089131	1.45483	0.145717	0.646797
HEATR3	485.429	0.130508	0.0897605	1.45396	0.145958	0.646797
PNKP	474.736	0.136295	0.0937611	1.45364	0.146047	0.646797
MTREX	2286.08	-0.0840554	0.057887	-1.45206	0.146485	0.646824
AP5B1	891.167	0.104322	0.071861	1.45172	0.14658	0.646824
PCNT	2219.28	-0.0898617	0.0619276	-1.45108	0.146758	0.646824
EIF3B	6183.04	0.0632245	0.0435781	1.45083	0.146827	0.646824
WDR82	2790.38	0.0756627	0.0521584	1.45063	0.146882	0.646824
BTG3	985.543	0.10949	0.0754977	1.45024	0.146992	0.646824
NME4	1356.88	0.104493	0.0720523	1.45024	0.146992	0.646824
ITGB5	3419.67	0.0810784	0.0559078	1.45022	0.146998	0.646824
FAM114A1	1977.3	-0.0874103	0.0602756	-1.45018	0.147009	0.646824
ANKRD12	1263.68	-0.122201	0.08432	-1.44926	0.147266	0.646878
DNAJB4	1185.53	-0.107916	0.0744812	-1.4489	0.147365	0.646878
SCYL1	2380.86	0.0833515	0.0575327	1.44877	0.147403	0.646878
MFAP5	516.579	-0.142309	0.0982316	-1.44871	0.147419	0.646878
MRGBP	1037.56	0.10823	0.0746629	1.44959	0.147173	0.646878
ZNF548	411.74	-0.138249	0.0955755	-1.44649	0.148041	0.64716
CHEK1	608.415	-0.117863	0.0814474	-1.44711	0.147867	0.64716
NDUFA11	788.79	-0.133307	0.092147	-1.44668	0.147986	0.64716
ARMC1	1171.87	-0.0940345	0.064954	-1.44771	0.147698	0.64716
GART	3733.34	0.0879715	0.0607956	1.44701	0.147895	0.64716
PTMA	5686.6	0.0704649	0.048706	1.44674	0.14797	0.64716
CEP170	2527.53	0.353892	0.244576	1.44696	0.147908	0.64716
DPH3	1240.48	-0.0965982	0.0668314	-1.4454	0.148345	0.647194
SIX4	1073.18	-0.106655	0.0738219	-1.44476	0.148526	0.647194
GTF3C3	1718.13	-0.0896131	0.0620114	-1.44511	0.148428	0.647194
ZDHHC17	905.478	0.100156	0.0692957	1.44534	0.148362	0.647194
NAT10	1002.75	0.0954968	0.0660945	1.44485	0.148499	0.647194
UBE2M	1356.62	0.105351	0.0728836	1.44547	0.148325	0.647194
TRIR	2449.11	0.101517	0.0703177	1.4437	0.148825	0.647496
ENTPD7	1180.78	0.109628	0.0759365	1.44368	0.148829	0.647496
SF3A1	1060.23	0.111885	0.0775005	1.44366	0.148834	0.647496
PACC1	527.957	0.131381	0.0911184	1.44187	0.149339	0.649345
CEP97	841.728	-0.111263	0.0771938	-1.44134	0.149488	0.649542
HLA-F	809.114	0.503266	0.349259	1.44096	0.149597	0.649542
FAM118B	678.466	0.117322	0.0814252	1.44086	0.149624	0.649542
MKX	1497.9	-0.0961949	0.0667944	-1.44016	0.149821	0.649754
LAMTOR5	834.013	0.107686	0.0747756	1.44012	0.149832	0.649754
CIAPIN1	1451.17	0.102945	0.0715363	1.43906	0.150134	0.650478
EAF1	1784.25	-0.0920236	0.0639511	-1.43897	0.15016	0.650478
RBM22	1483.6	0.0897877	0.0624209	1.43842	0.150314	0.65058
PDCD11	4529.31	0.0789494	0.05489	1.43832	0.150343	0.65058
F2R	747.063	-0.116029	0.0807492	-1.43691	0.150744	0.651125
SPTBN1	8725.11	-0.0667316	0.0464205	-1.43755	0.150563	0.651125
DNAJB1	3878.06	0.0701557	0.048836	1.43656	0.150844	0.651125
ANKRD27	1329.23	0.098151	0.0683408	1.4362	0.150946	0.651125
RPS10	1180.27	-0.113055	0.0787285	-1.43601	0.151	0.651125
SNX25	1049.58	0.103016	0.0717426	1.4359	0.151029	0.651125
ARMH3	532.233	0.126352	0.0879854	1.43606	0.150986	0.651125
NDUFB10	1151.31	0.104704	0.0729367	1.43554	0.151132	0.651223
TMED7	2277.38	-0.0999056	0.0696297	-1.43481	0.151341	0.651775
CCT2	7329.69	0.0587951	0.041014	1.43354	0.151704	0.652399
NCOA1	997.259	-0.102448	0.0714666	-1.43352	0.151711	0.652399
ARIH1	2547.16	-0.0882288	0.0615495	-1.43346	0.151726	0.652399
HGSNAT	585.796	-0.135618	0.0946671	-1.43258	0.151979	0.653141
SMIM13	998.365	0.100851	0.070421	1.43211	0.152112	0.653367
ARF1	8754.46	0.065178	0.0455933	1.42955	0.152846	0.656173
ELMOD2	645.015	-0.138265	0.0967507	-1.42909	0.152979	0.656396
DPYSL4	850.607	0.105567	0.0739165	1.42819	0.153237	0.656963
SCRN1	7609.86	-0.0737435	0.0516387	-1.42807	0.153272	0.656963
C16orf72	2315.4	-0.0793033	0.0555901	-1.42657	0.153703	0.65794
WWC1	628.389	0.118473	0.0830897	1.42585	0.153912	0.65794
NFATC2IP	1261.01	-0.0935398	0.0656045	-1.42581	0.153922	0.65794
LTO1	643.361	0.124071	0.087026	1.42567	0.153962	0.65794
NUBP2	760.536	-0.140365	0.098468	-1.42549	0.154017	0.65794
DUSP14	1745.69	0.381841	0.267885	1.42539	0.154044	0.65794
CCDC86	1043.19	0.0964617	0.0676776	1.42531	0.154067	0.65794
CYB5R1	1125.88	0.104738	0.0735315	1.42439	0.154333	0.65873
PPIL4	1131.24	-0.101774	0.0715143	-1.42312	0.154701	0.659954
KLC4	417.613	0.143376	0.100785	1.4226	0.154853	0.660256
CELSR3	488.442	-0.137646	0.0967853	-1.42218	0.154975	0.66043
JPT2	1906.28	0.0858077	0.0603917	1.42085	0.15536	0.661723
ARNT2	818.403	-0.126453	0.0890526	-1.41998	0.155615	0.662463
TCP11L1	410.032	-0.147259	0.103768	-1.41912	0.155865	0.663063
ZBTB1	1100.57	0.110767	0.0780635	1.41893	0.155919	0.663063
NFASC	952.476	-0.112838	0.0796056	-1.41747	0.156346	0.663105
ZSWIM6	690.016	-0.112072	0.0790461	-1.41781	0.156246	0.663105
CD164	6221.38	-0.0739317	0.0521769	-1.41694	0.1565	0.663105
ERGIC3	4192.92	0.0790362	0.055749	1.41771	0.156274	0.663105
TRMT112	1906.08	0.0923841	0.0651674	1.41764	0.156295	0.663105
TWIST2	1588.86	0.112633	0.0794748	1.41721	0.15642	0.663105
RANGRF	468.788	0.142158	0.100313	1.41714	0.156442	0.663105
ASMTL	482.005	0.427588	0.301932	1.41617	0.156725	0.663712
DTX3	554.704	0.129653	0.0915746	1.41582	0.156829	0.663808
GTF2H3	1165.57	-0.1103	0.0779541	-1.41494	0.157086	0.664204
MAP2K2	3146.75	0.0892827	0.0630989	1.41497	0.157079	0.664204
CCND3	980.378	0.0993498	0.0702783	1.41366	0.157461	0.665444
EMC2	514.199	0.128	0.0905851	1.41304	0.157645	0.665876
CNOT1	7532.8	-0.0655141	0.0464048	-1.4118	0.15801	0.666776
SLC9A8	625.966	-0.120194	0.0851383	-1.41176	0.158022	0.666776
ARFIP2	1179.52	0.0996614	0.0706349	1.41094	0.158263	0.667375
PPARA	876.964	-0.104155	0.0738313	-1.41072	0.158328	0.667375
SNTA1	564.82	-0.143713	0.101922	-1.41002	0.158533	0.667892
BTN3A3	415.049	0.150124	0.106502	1.40959	0.15866	0.668082
FZD4	480.038	-0.14385	0.102089	-1.40907	0.158814	0.668273
KIF23	1068.34	-0.107435	0.0762556	-1.40888	0.15887	0.668273
FXYD5	2354.78	0.0748323	0.0531365	1.4083	0.159042	0.668303
MRPL39	843.891	0.102567	0.0728221	1.40845	0.158997	0.668303
PKN2	2321.96	-0.0820128	0.0582811	-1.40719	0.15937	0.669134
ANAPC11	989.109	0.114312	0.0812404	1.40708	0.159404	0.669134
ANXA2	29675.3	0.0754732	0.0536585	1.40655	0.159562	0.669452
YY1	2438.24	0.0749894	0.0533303	1.40613	0.159685	0.669624
H4-16	413.085	0.142381	0.101288	1.4057	0.159812	0.669812
REV3L	2273.14	-0.0939058	0.0668377	-1.40498	0.160026	0.670236
H4C6	457.345	0.17335	0.123398	1.40481	0.160078	0.670236
THG1L	569.757	0.12237	0.0871607	1.40395	0.160332	0.670953
LUC7L	778.785	0.120929	0.0862076	1.40277	0.160686	0.671771
MCU	792.602	-0.113398	0.0808581	-1.40243	0.160786	0.671771
ACBD6	867.228	0.100935	0.0719949	1.40198	0.160922	0.671771
ARL14EP	724.97	-0.115232	0.0821948	-1.40194	0.160933	0.671771
ELOB	2945.52	0.0858876	0.0612645	1.40191	0.160941	0.671771
POLRMT	857.039	0.115212	0.0822206	1.40125	0.161139	0.672135
TEAD4	607.75	0.129082	0.0921427	1.40089	0.161247	0.672135
LPCAT1	1111.76	0.344519	0.245946	1.40079	0.161276	0.672135
RPS3A	12363.1	0.0958412	0.0684402	1.40037	0.161404	0.67232
POLK	1157.93	-0.117488	0.0839145	-1.40009	0.161486	0.67232
HMGB1	4302.99	0.0939446	0.0671479	1.39907	0.161792	0.673042
TRAF4	1480.45	0.0874252	0.062493	1.39896	0.161825	0.673042
RNF146	1004.76	0.0953751	0.0682019	1.39842	0.161986	0.673369
PSMD5	1155.9	-0.0953808	0.0682395	-1.39774	0.162192	0.673463
RNASEH1	833.836	-0.102269	0.0731841	-1.39742	0.162287	0.673463
TXLNG	832.566	0.107993	0.0772903	1.39724	0.162342	0.673463
RPS6KA3	1496.13	0.0924478	0.0661905	1.39669	0.162506	0.673463
ARHGAP23	1840.96	0.32286	0.231008	1.39761	0.162229	0.673463
UBTD1	535.031	0.131304	0.0940049	1.39678	0.16248	0.673463
KLF13	1432.06	0.363239	0.260161	1.39621	0.162652	0.673725
ZNF333	470.259	0.127345	0.0912636	1.39536	0.162908	0.674443
FKRP	814.91	-0.113344	0.0812524	-1.39496	0.163029	0.674554
CTDSPL2	1086.81	-0.0961811	0.068972	-1.3945	0.163168	0.674554
HNRNPK	12740.7	-0.0678706	0.0486818	-1.39417	0.163267	0.674554
GPS1	2214.17	0.0860337	0.0617016	1.39435	0.163212	0.674554
AR	468.089	-0.145291	0.104399	-1.39168	0.164019	0.674576
PLEKHA3	725.793	-0.117762	0.084555	-1.39273	0.163701	0.674576
COL8A1	1712.85	-0.107708	0.0773263	-1.39291	0.163648	0.674576
NASP	1708.37	-0.102025	0.0733035	-1.39181	0.163979	0.674576
SLC25A46	1916.58	-0.0856457	0.0614712	-1.39327	0.163539	0.674576
FAU	5576.79	0.0837108	0.0600912	1.39306	0.163601	0.674576
MMADHC	3016.28	0.0752969	0.0540663	1.39268	0.163717	0.674576
RBM38	634.348	0.133656	0.096009	1.39212	0.163885	0.674576
NDRG1	4106.97	0.0810207	0.0582121	1.39182	0.163977	0.674576
ZNF398	590.766	0.117239	0.0842616	1.39137	0.164112	0.674618
ARPC5L	940.202	0.0972946	0.0699484	1.39095	0.164241	0.674808
SAP30BP	2115.58	0.08172	0.0587655	1.39061	0.164343	0.674885
PON2	1392.12	-0.0879864	0.063305	-1.38988	0.164565	0.675456
RMC1	1446.27	0.0900091	0.064795	1.38914	0.164791	0.675687
RELL1	955.33	-0.0991397	0.0713813	-1.38888	0.164871	0.675687
METTL5	593.263	0.121993	0.0878103	1.38928	0.164748	0.675687
EIF3E	4598.92	-0.078474	0.0565185	-1.38847	0.164995	0.675857
CYP4V2	514.176	-0.132797	0.0957891	-1.38635	0.16564	0.677268
GPRASP2	502.981	-0.137175	0.0989904	-1.38574	0.165825	0.677268
GSE1	472.611	-0.1319	0.0953548	-1.38325	0.166588	0.677268
DLG3	665.895	-0.120396	0.0869452	-1.38474	0.166132	0.677268
NHLRC3	598.951	-0.121295	0.087776	-1.38187	0.16701	0.677268
LANCL2	516.598	-0.127693	0.0925114	-1.38029	0.167496	0.677268
NUAK1	791.774	-0.113301	0.0818914	-1.38356	0.166494	0.677268
HSPA4L	717.938	-0.111304	0.0805347	-1.38206	0.166954	0.677268
RPL26	3625.07	-0.0981306	0.0709491	-1.38311	0.16663	0.677268
CDC23	1176.15	-0.0928342	0.0671652	-1.38218	0.166918	0.677268
HAUS2	1159.81	-0.098406	0.071249	-1.38116	0.167231	0.677268
PLD3	7006.33	-0.0758503	0.0549509	-1.38033	0.167486	0.677268
MAP3K20	2673.89	-0.0754346	0.0546369	-1.38065	0.167385	0.677268
TRIM25	3258.25	-0.0743025	0.0537547	-1.38225	0.166895	0.677268
[truncated: 17,926 more rows]

## Sheet: Peaks and Motifs Summary
SEACR (193 peaks, stringent)	Dataset analyzed	Motifs detected	E-value	# Unique Motifs
-/+ 20 bp	IE2-GFP DFF-ChIP 25-40 bp fragments	45	5.2 e-19	45
MACS2 (180 peaks)
-/+ 20 bp	IE2-GFP DFF-ChIP 25-40 bp fragments	48	3.0 e-37	48
DFF-CSP (495 peaks)
-/+ 20 bp	IE2-GFP DFF-ChIP 25-40 bp fragments	123	1.8 e-117	78
MACS2 (104 peaks)
-/+ 50 bp	IE2-GFP Standard ChIP Rep 2	64	1.1 e-37	64
Bed file formatted motif locations
SEACR motifs - DFF-ChIP							MACS2 Motifs - DFF-ChIP							DFF-CSP motifs - DFF-ChIP							MACS2 motifs - Standard ChIP
KF297339.1	3847	3861	MOTIF-1	.	+		KF297339.1	3847	3861	MOTIF-1	.	-		KF297339.1	102630	102644	MOTIF-1	0	-		KF297339.1	1111	1125	MOTIF-1	.	-
KF297339.1	5782	5796	MOTIF-1	.	+		KF297339.1	5798	5812	MOTIF-1	.	+		KF297339.1	103112	103126	MOTIF-1	0	-		KF297339.1	5798	5812	MOTIF-1	.	+
KF297339.1	6502	6516	MOTIF-1	.	+		KF297339.1	7995	8009	MOTIF-1	.	+		KF297339.1	106202	106216	MOTIF-1	0	+		KF297339.1	8209	8223	MOTIF-1	.	-
KF297339.1	8209	8223	MOTIF-1	.	-		KF297339.1	8209	8223	MOTIF-1	.	+		KF297339.1	108469	108483	MOTIF-1	0	+		KF297339.1	16247	16261	MOTIF-1	.	+
KF297339.1	8858	8872	MOTIF-1	.	-		KF297339.1	9338	9352	MOTIF-1	.	+		KF297339.1	113348	113362	MOTIF-1	0	+		KF297339.1	18137	18151	MOTIF-1	.	-
KF297339.1	16247	16261	MOTIF-1	.	+		KF297339.1	16247	16261	MOTIF-1	.	-		KF297339.1	113396	113410	MOTIF-1	0	+		KF297339.1	19009	19023	MOTIF-1	.	-
KF297339.1	18051	18065	MOTIF-1	.	-		KF297339.1	24391	24405	MOTIF-1	.	-		KF297339.1	117409	117423	MOTIF-1	0	+		KF297339.1	20685	20699	MOTIF-1	.	+
KF297339.1	24391	24405	MOTIF-1	.	+		KF297339.1	25738	25752	MOTIF-1	.	+		KF297339.1	118471	118485	MOTIF-1	0	-		KF297339.1	24391	24405	MOTIF-1	.	+
KF297339.1	28992	29006	MOTIF-1	.	+		KF297339.1	25872	25886	MOTIF-1	.	-		KF297339.1	119794	119808	MOTIF-1	0	+		KF297339.1	25414	25428	MOTIF-1	.	-
KF297339.1	36581	36595	MOTIF-1	.	+		KF297339.1	27714	27728	MOTIF-1	.	-		KF297339.1	122631	122645	MOTIF-1	0	+		KF297339.1	27714	27728	MOTIF-1	.	+
KF297339.1	43826	43840	MOTIF-1	.	-		KF297339.1	29962	29976	MOTIF-1	.	+		KF297339.1	123326	123340	MOTIF-1	0	-		KF297339.1	30727	30741	MOTIF-1	.	-
KF297339.1	47264	47278	MOTIF-1	.	+		KF297339.1	30727	30741	MOTIF-1	.	+		KF297339.1	132823	132837	MOTIF-1	0	+		KF297339.1	41448	41462	MOTIF-1	.	-
KF297339.1	57298	57312	MOTIF-1	.	+		KF297339.1	43826	43840	MOTIF-1	.	+		KF297339.1	135399	135413	MOTIF-1	0	-		KF297339.1	42429	42443	MOTIF-1	.	-
KF297339.1	60993	61007	MOTIF-1	.	-		KF297339.1	57298	57312	MOTIF-1	.	-		KF297339.1	140612	140626	MOTIF-1	0	-		KF297339.1	43826	43840	MOTIF-1	.	-
KF297339.1	64024	64038	MOTIF-1	.	-		KF297339.1	63547	63561	MOTIF-1	.	+		KF297339.1	141975	141989	MOTIF-1	0	+		KF297339.1	48329	48343	MOTIF-1	.	-
KF297339.1	68751	68765	MOTIF-1	.	+		KF297339.1	64024	64038	MOTIF-1	.	+		KF297339.1	149084	149098	MOTIF-1	0	+		KF297339.1	57298	57312	MOTIF-1	.	+
KF297339.1	75002	75016	MOTIF-1	.	-		KF297339.1	68751	68765	MOTIF-1	.	+		KF297339.1	152680	152694	MOTIF-1	0	+		KF297339.1	58134	58148	MOTIF-1	.	+
KF297339.1	92583	92597	MOTIF-1	.	-		KF297339.1	74519	74533	MOTIF-1	.	+		KF297339.1	161941	161955	MOTIF-1	0	-		KF297339.1	62504	62518	MOTIF-1	.	+
KF297339.1	98632	98646	MOTIF-1	.	+		KF297339.1	92583	92597	MOTIF-1	.	+		KF297339.1	162041	162055	MOTIF-1	0	+		KF297339.1	64024	64038	MOTIF-1	.	-
KF297339.1	103112	103126	MOTIF-1	.	+		KF297339.1	102630	102644	MOTIF-1	.	-		KF297339.1	16247	16261	MOTIF-1	0	-		KF297339.1	68751	68765	MOTIF-1	.	+
KF297339.1	106202	106216	MOTIF-1	.	-		KF297339.1	103112	103126	MOTIF-1	.	-		KF297339.1	175402	175416	MOTIF-1	0	+		KF297339.1	76041	76055	MOTIF-1	.	+
KF297339.1	108469	108483	MOTIF-1	.	-		KF297339.1	105733	105747	MOTIF-1	.	+		KF297339.1	175567	175581	MOTIF-1	0	-		KF297339.1	77392	77406	MOTIF-1	.	+
KF297339.1	117409	117423	MOTIF-1	.	+		KF297339.1	106202	106216	MOTIF-1	.	-		KF297339.1	177186	177200	MOTIF-1	0	+		KF297339.1	78651	78665	MOTIF-1	.	+
KF297339.1	122631	122645	MOTIF-1	.	+		KF297339.1	108469	108483	MOTIF-1	.	+		KF297339.1	177298	177312	MOTIF-1	0	+		KF297339.1	88199	88213	MOTIF-1	.	+
KF297339.1	135399	135413	MOTIF-1	.	+		KF297339.1	113348	113362	MOTIF-1	.	+		KF297339.1	177580	177594	MOTIF-1	0	+		KF297339.1	89930	89944	MOTIF-1	.	+
KF297339.1	141975	141989	MOTIF-1	.	-		KF297339.1	117409	117423	MOTIF-1	.	+		KF297339.1	177802	177816	MOTIF-1	0	-		KF297339.1	92583	92597	MOTIF-1	.	-
KF297339.1	146746	146760	MOTIF-1	.	+		KF297339.1	122631	122645	MOTIF-1	.	+		KF297339.1	177829	177843	MOTIF-1	0	+		KF297339.1	103112	103126	MOTIF-1	.	+
KF297339.1	152680	152694	MOTIF-1	.	-		KF297339.1	135399	135413	MOTIF-1	.	-		KF297339.1	177913	177927	MOTIF-1	0	-		KF297339.1	106202	106216	MOTIF-1	.	-
KF297339.1	162041	162055	MOTIF-1	.	-		KF297339.1	141975	141989	MOTIF-1	.	+		KF297339.1	178189	178203	MOTIF-1	0	+		KF297339.1	107233	107247	MOTIF-1	.	+
KF297339.1	175402	175416	MOTIF-1	.	-		KF297339.1	146746	146760	MOTIF-1	.	-		KF297339.1	180134	180148	MOTIF-1	0	+		KF297339.1	108469	108483	MOTIF-1	.	-
KF297339.1	176583	176597	MOTIF-1	.	-		KF297339.1	148913	148927	MOTIF-1	.	+		KF297339.1	18051	18065	MOTIF-1	0	+		KF297339.1	113396	113410	MOTIF-1	.	-
KF297339.1	183135	183149	MOTIF-1	.	-		KF297339.1	149084	149098	MOTIF-1	.	+		KF297339.1	18081	18095	MOTIF-1	0	-		KF297339.1	117409	117423	MOTIF-1	.	+
KF297339.1	184491	184505	MOTIF-1	.	+		KF297339.1	152680	152694	MOTIF-1	.	+		KF297339.1	18086	18100	MOTIF-1	0	-		KF297339.1	126125	126139	MOTIF-1	.	-
KF297339.1	186541	186555	MOTIF-1	.	-		KF297339.1	162041	162055	MOTIF-1	.	+		KF297339.1	183135	183149	MOTIF-1	0	+		KF297339.1	130050	130064	MOTIF-1	.	-
KF297339.1	187931	187945	MOTIF-1	.	-		KF297339.1	162361	162375	MOTIF-1	.	+		KF297339.1	184491	184505	MOTIF-1	0	+		KF297339.1	132823	132837	MOTIF-1	.	-
KF297339.1	201041	201055	MOTIF-1	.	+		KF297339.1	177298	177312	MOTIF-1	.	+		KF297339.1	186541	186555	MOTIF-1	0	+		KF297339.1	135399	135413	MOTIF-1	.	+
KF297339.1	206000	206014	MOTIF-1	.	+		KF297339.1	177580	177594	MOTIF-1	.	+		KF297339.1	187931	187945	MOTIF-1	0	+		KF297339.1	137719	137733	MOTIF-1	.	+
KF297339.1	206539	206553	MOTIF-1	.	+		KF297339.1	177829	177843	MOTIF-1	.	+		KF297339.1	190498	190512	MOTIF-1	0	+		KF297339.1	141975	141989	MOTIF-1	.	-
KF297339.1	215614	215628	MOTIF-1	.	+		KF297339.1	183135	183149	MOTIF-1	.	+		KF297339.1	190585	190599	MOTIF-1	0	-		KF297339.1	144994	145008	MOTIF-1	.	+
KF297339.1	216368	216382	MOTIF-1	.	+		KF297339.1	186541	186555	MOTIF-1	.	+		KF297339.1	191423	191437	MOTIF-1	0	+		KF297339.1	149084	149098	MOTIF-1	.	-
KF297339.1	218061	218075	MOTIF-1	.	-		KF297339.1	187931	187945	MOTIF-1	.	+		KF297339.1	191552	191566	MOTIF-1	0	+		KF297339.1	152262	152276	MOTIF-1	.	+
KF297339.1	227727	227741	MOTIF-1	.	-		KF297339.1	201041	201055	MOTIF-1	.	-		KF297339.1	20685	20699	MOTIF-1	0	-		KF297339.1	162041	162055	MOTIF-1	.	-
KF297339.1	228659	228673	MOTIF-1	.	+		KF297339.1	206539	206553	MOTIF-1	.	+		KF297339.1	211509	211523	MOTIF-1	0	+		KF297339.1	164462	164476	MOTIF-1	.	+
KF297339.1	232584	232598	MOTIF-1	.	-		KF297339.1	218061	218075	MOTIF-1	.	+		KF297339.1	218039	218053	MOTIF-1	0	-		KF297339.1	172290	172304	MOTIF-1	.	-
KF297339.1	233398	233412	MOTIF-1	.	+		KF297339.1	223537	223551	MOTIF-1	.	-		KF297339.1	218061	218075	MOTIF-1	0	+		KF297339.1	175402	175416	MOTIF-1	.	-
							KF297339.1	227727	227741	MOTIF-1	.	+		KF297339.1	225934	225948	MOTIF-1	0	-		KF297339.1	177829	177843	MOTIF-1	.	-
							KF297339.1	228659	228673	MOTIF-1	.	-		KF297339.1	227727	227741	MOTIF-1	0	+		KF297339.1	180134	180148	MOTIF-1	.	-
							KF297339.1	232584	232598	MOTIF-1	.	+		KF297339.1	228659	228673	MOTIF-1	0	+		KF297339.1	185867	185881	MOTIF-1	.	-
														KF297339.1	232584	232598	MOTIF-1	0	+		KF297339.1	187931	187945	MOTIF-1	.	-
														KF297339.1	24391	24405	MOTIF-1	0	-		KF297339.1	190498	190512	MOTIF-1	.	-
														KF297339.1	24469	24483	MOTIF-1	0	+		KF297339.1	193695	193709	MOTIF-1	.	+
														KF297339.1	25414	25428	MOTIF-1	0	+		KF297339.1	195529	195543	MOTIF-1	.	+
														KF297339.1	25738	25752	MOTIF-1	0	+		KF297339.1	201041	201055	MOTIF-1	.	+
														KF297339.1	25872	25886	MOTIF-1	0	-		KF297339.1	206539	206553	MOTIF-1	.	-
														KF297339.1	27714	27728	MOTIF-1	0	-		KF297339.1	211544	211558	MOTIF-1	.	-
														KF297339.1	29778	29792	MOTIF-1	0	+		KF297339.1	213145	213159	MOTIF-1	.	-
														KF297339.1	29962	29976	MOTIF-1	0	+		KF297339.1	214426	214440	MOTIF-1	.	+
														KF297339.1	30727	30741	MOTIF-1	0	+		KF297339.1	215305	215319	MOTIF-1	.	+
														KF297339.1	3847	3861	MOTIF-1	0	-		KF297339.1	218039	218053	MOTIF-1	.	+
														KF297339.1	41448	41462	MOTIF-1	0	+		KF297339.1	222100	222114	MOTIF-1	.	+
														KF297339.1	42525	42539	MOTIF-1	0	+		KF297339.1	227727	227741	MOTIF-1	.	-
														KF297339.1	43826	43840	MOTIF-1	0	+		KF297339.1	228659	228673	MOTIF-1	.	+
														KF297339.1	45658	45672	MOTIF-1	0	-		KF297339.1	231361	231375	MOTIF-1	.	-
														KF297339.1	57298	57312	MOTIF-1	0	-		KF297339.1	232112	232126	MOTIF-1	.	-
														KF297339.1	57442	57456	MOTIF-1	0	-
														KF297339.1	5782	5796	MOTIF-1	0	+
														KF297339.1	5798	5812	MOTIF-1	0	+
														KF297339.1	64024	64038	MOTIF-1	0	+
														KF297339.1	68751	68765	MOTIF-1	0	+
														KF297339.1	68787	68801	MOTIF-1	0	-
														KF297339.1	74519	74533	MOTIF-1	0	+
														KF297339.1	7995	8009	MOTIF-1	0	+
														KF297339.1	8209	8223	MOTIF-1	0	+
														KF297339.1	89796	89810	MOTIF-1	0	-
														KF297339.1	8986	9000	MOTIF-1	0	-
														KF297339.1	92515	92529	MOTIF-1	0	-
														KF297339.1	92583	92597	MOTIF-1	0	+
														KF297339.1	9338	9352	MOTIF-1	0	-

## Sheet: TSS to IE2 binding site Dist
Chromosome	MaxTSS -1000	MaxTSS +1000	TSR#	STRENGTH	STRAND	Chromosome2	MOTIF Binding site start	MOTIF Binding site end	MOTIF #	STRAND3	DISTANCE	Chromosome4	MaxTSS -100	MaxTSS +100	TSR#5	STRENGTH6	STRAND7	IE2F-No-dTag-Exp2	IE2F-6h-dTag-Exp2	IE2F-No-dTag-Exp2-Flavo	IE2F-6h-dTag-Exp2-Flavo	Chromosome8	MaxTSS Start	MaxTSS End	TSR#2	dTAG/DMSO (Flavo)	dTAG/DMSO (Control)		These distances are from the TSS to the nearest edge of an IE2 binding motif.
KF297339.1	176790	178790	tsrFM2_550	400	+	KF297339.1	177802	177816	MOTIF-1	-	12	KF297339.1	177690	177890	tsrFM2_550	400	+	1206	1201	1560	82	KF297339.1	177790	177791	tsrFM2_550	0.0525641	0.995854
KF297339.1	180710	182710	tsrFM2_1288	2805	-	KF297339.1	183135	183149	MOTIF-1	+	1425	KF297339.1	181610	181810	tsrFM2_1288	2805	-	2088	3248	1263	139	KF297339.1	181709	181710	tsrFM2_1288	0.110055	1.55556
KF297339.1	15359	17359	tsrFM2_51	12	+	KF297339.1	16247	16261	MOTIF-1	-	98	KF297339.1	16259	16459	tsrFM2_51	12	+	1213	762	300	1231	KF297339.1	16359	16360	tsrFM2_51	4.10333	0.628195
KF297339.1	8889	10889	tsrFM2_774	2839	-	KF297339.1	9338	9352	MOTIF-1	-	537	KF297339.1	9789	9989	tsrFM2_774	2839	-	4819	3760	3492	446	KF297339.1	9888	9889	tsrFM2_774	0.127721	0.780245
KF297339.1	3242	5242	tsrFM2_753	55	-	KF297339.1	3847	3861	MOTIF-1	-	381	KF297339.1	4142	4342	tsrFM2_753	55	-	3935	5255	132	425	KF297339.1	4241	4242	tsrFM2_753	3.2197	1.33545
KF297339.1	121740	123740	tsrFM2_1104	5780	-	KF297339.1	122631	122645	MOTIF-1	+	95	KF297339.1	122640	122840	tsrFM2_1104	5780	-	12367	9079	7498	1037	KF297339.1	122739	122740	tsrFM2_1104	0.138304	0.734131
KF297339.1	176239	178239	tsrFM2_1272	1349	-	KF297339.1	177186	177200	MOTIF-1	+	39	KF297339.1	177139	177339	tsrFM2_1272	1349	-	2942	2816	1551	267	KF297339.1	177238	177239	tsrFM2_1272	0.172147	0.957172
KF297339.1	197369	199369	tsrFM2_1341	86	-	KF297339.1	191552	191566	MOTIF-1	+	6803	KF297339.1	198269	198469	tsrFM2_1341	86	-	326	260	118	247	KF297339.1	198368	198369	tsrFM2_1341	2.09322	0.797546
KF297339.1	17034	19034	tsrFM2_57	462	+	KF297339.1	18051	18065	MOTIF-1	+	17	KF297339.1	17934	18134	tsrFM2_57	462	+	1468	1168	808	146	KF297339.1	18034	18035	tsrFM2_57	0.180693	0.79564
KF297339.1	189583	191583	tsrFM2_1319	1257	-	KF297339.1	190585	190599	MOTIF-1	-	2	KF297339.1	190483	190683	tsrFM2_1319	1257	-	2424	2105	1822	386	KF297339.1	190582	190583	tsrFM2_1319	0.211855	0.868399
KF297339.1	186316	188316	tsrFM2_1308	3410	-	KF297339.1	187931	187945	MOTIF-1	+	615	KF297339.1	187216	187416	tsrFM2_1308	3410	-	3228	2799	1684	384	KF297339.1	187315	187316	tsrFM2_1308	0.228029	0.8671
KF297339.1	235053	237053	tsrFM2_738	33	+	KF297339.1	232584	232598	MOTIF-1	+	3455	KF297339.1	235953	236153	tsrFM2_738	33	+	233	161	69	136	KF297339.1	236053	236054	tsrFM2_738	1.97101	0.690987
KF297339.1	177103	179103	tsrFM2_1275	2566	-	KF297339.1	178189	178203	MOTIF-1	+	86	KF297339.1	178003	178203	tsrFM2_1275	2566	-	4107	3066	1107	266	KF297339.1	178102	178103	tsrFM2_1275	0.240289	0.74653
KF297339.1	3496	5496	tsrFM2_754	70	-	KF297339.1	3847	3861	MOTIF-1	-	635	KF297339.1	4396	4596	tsrFM2_754	70	-	5882	8692	397	732	KF297339.1	4495	4496	tsrFM2_754	1.84383	1.47773
KF297339.1	8428	10428	tsrFM2_772	114	-	KF297339.1	9338	9352	MOTIF-1	-	76	KF297339.1	9328	9528	tsrFM2_772	114	-	2670	2538	556	138	KF297339.1	9427	9428	tsrFM2_772	0.248201	0.950562
KF297339.1	234270	236270	tsrFM2_735	87	+	KF297339.1	232584	232598	MOTIF-1	+	2672	KF297339.1	235170	235370	tsrFM2_735	87	+	367	252	151	276	KF297339.1	235270	235271	tsrFM2_735	1.82781	0.686649
KF297339.1	40493	42493	tsrFM2_134	56	+	KF297339.1	41448	41462	MOTIF-1	+	31	KF297339.1	41393	41593	tsrFM2_134	56	+	2495	2326	505	922	KF297339.1	41493	41494	tsrFM2_134	1.82574	0.932265
KF297339.1	236145	238145	tsrFM2_1460	64	-	KF297339.1	232584	232598	MOTIF-1	+	4547	KF297339.1	237045	237245	tsrFM2_1460	64	-	525	444	53	95	KF297339.1	237144	237145	tsrFM2_1460	1.79245	0.845714
KF297339.1	213156	215156	tsrFM2_1382	50	-	KF297339.1	211509	211523	MOTIF-1	+	2633	KF297339.1	214056	214256	tsrFM2_1382	50	-	1627	1573	202	361	KF297339.1	214155	214156	tsrFM2_1382	1.78713	0.96681
KF297339.1	174883	176883	tsrFM2_544	15	+	KF297339.1	175567	175581	MOTIF-1	-	302	KF297339.1	175783	175983	tsrFM2_544	15	+	283	732	23	41	KF297339.1	175883	175884	tsrFM2_544	1.78261	2.58657
KF297339.1	139684	141684	tsrFM2_1162	52	-	KF297339.1	140612	140626	MOTIF-1	-	58	KF297339.1	140584	140784	tsrFM2_1162	52	-	801	609	206	354	KF297339.1	140683	140684	tsrFM2_1162	1.71845	0.7603
KF297339.1	189356	191356	tsrFM2_1318	225	-	KF297339.1	190498	190512	MOTIF-1	+	142	KF297339.1	190256	190456	tsrFM2_1318	225	-	1500	1137	1412	369	KF297339.1	190355	190356	tsrFM2_1318	0.261331	0.758
KF297339.1	180731	182731	tsrFM2_563	373	+	KF297339.1	183135	183149	MOTIF-1	+	1404	KF297339.1	181631	181831	tsrFM2_563	373	+	932	1240	262	70	KF297339.1	181731	181732	tsrFM2_563	0.267176	1.33047
KF297339.1	4852	6852	tsrFM2_759	326	-	KF297339.1	5798	5812	MOTIF-1	+	40	KF297339.1	5752	5952	tsrFM2_759	326	-	3081	2585	571	156	KF297339.1	5851	5852	tsrFM2_759	0.273205	0.839013
KF297339.1	175036	177036	tsrFM2_1268	14	-	KF297339.1	175567	175581	MOTIF-1	-	455	KF297339.1	175936	176136	tsrFM2_1268	14	-	1316	1668	11	18	KF297339.1	176035	176036	tsrFM2_1268	1.63636	1.26748
KF297339.1	180228	182228	tsrFM2_1286	907	-	KF297339.1	180134	180148	MOTIF-1	+	1080	KF297339.1	181128	181328	tsrFM2_1286	907	-	1502	1969	500	140	KF297339.1	181227	181228	tsrFM2_1286	0.28	1.31092
KF297339.1	234209	236209	tsrFM2_1453	67	-	KF297339.1	232584	232598	MOTIF-1	+	2611	KF297339.1	235109	235309	tsrFM2_1453	67	-	599	551	116	185	KF297339.1	235208	235209	tsrFM2_1453	1.59483	0.919866
KF297339.1	83549	85549	tsrFM2_1009	36	-	KF297339.1	89796	89810	MOTIF-1	-	5247	KF297339.1	84449	84649	tsrFM2_1009	36	-	1222	1086	76	121	KF297339.1	84548	84549	tsrFM2_1009	1.59211	0.888707
KF297339.1	169602	171602	tsrFM2_1253	42	-	KF297339.1	175402	175416	MOTIF-1	+	4800	KF297339.1	170502	170702	tsrFM2_1253	42	-	1430	1256	119	189	KF297339.1	170601	170602	tsrFM2_1253	1.58824	0.878322
KF297339.1	69350	71350	tsrFM2_224	20	+	KF297339.1	68787	68801	MOTIF-1	-	1549	KF297339.1	70250	70450	tsrFM2_224	20	+	1457	1375	82	129	KF297339.1	70350	70351	tsrFM2_224	1.57317	0.94372
KF297339.1	234709	236709	tsrFM2_1455	74	-	KF297339.1	232584	232598	MOTIF-1	+	3111	KF297339.1	235609	235809	tsrFM2_1455	74	-	670	628	198	309	KF297339.1	235708	235709	tsrFM2_1455	1.56061	0.937313
KF297339.1	1658	3658	tsrFM2_748	16	-	KF297339.1	3847	3861	MOTIF-1	-	1189	KF297339.1	2558	2758	tsrFM2_748	16	-	5642	4333	79	123	KF297339.1	2657	2658	tsrFM2_748	1.55696	0.76799
KF297339.1	100116	102116	tsrFM2_298	11	+	KF297339.1	102630	102644	MOTIF-1	-	1514	KF297339.1	101016	101216	tsrFM2_298	11	+	2688	2057	80	124	KF297339.1	101116	101117	tsrFM2_298	1.55	0.765253
KF297339.1	196930	198930	tsrFM2_619	93	+	KF297339.1	191552	191566	MOTIF-1	+	6364	KF297339.1	197830	198030	tsrFM2_619	93	+	752	685	230	356	KF297339.1	197930	197931	tsrFM2_619	1.54783	0.910904
KF297339.1	81423	83423	tsrFM2_264	18	+	KF297339.1	89796	89810	MOTIF-1	-	7373	KF297339.1	82323	82523	tsrFM2_264	18	+	216	166	21	32	KF297339.1	82423	82424	tsrFM2_264	1.52381	0.768519
KF297339.1	189755	191755	tsrFM2_596	158	+	KF297339.1	190585	190599	MOTIF-1	-	156	KF297339.1	190655	190855	tsrFM2_596	158	+	1613	1237	531	160	KF297339.1	190755	190756	tsrFM2_596	0.301318	0.766894
KF297339.1	206312	208312	tsrFM2_1362	46	-	KF297339.1	211509	211523	MOTIF-1	+	4197	KF297339.1	207212	207412	tsrFM2_1362	46	-	1751	1496	982	1478	KF297339.1	207311	207312	tsrFM2_1362	1.50509	0.854369
KF297339.1	160154	162154	tsrFM2_1226	76	-	KF297339.1	161941	161955	MOTIF-1	-	787	KF297339.1	161054	161254	tsrFM2_1226	76	-	769	707	316	475	KF297339.1	161153	161154	tsrFM2_1226	1.50316	0.919376
KF297339.1	179184	181184	tsrFM2_1282	52	-	KF297339.1	180134	180148	MOTIF-1	+	36	KF297339.1	180084	180284	tsrFM2_1282	52	-	1543	1801	384	577	KF297339.1	180183	180184	tsrFM2_1282	1.5026	1.16721
KF297339.1	191301	193301	tsrFM2_602	1000	+	KF297339.1	191552	191566	MOTIF-1	+	735	KF297339.1	192201	192401	tsrFM2_602	1000	+	2256	1758	1535	474	KF297339.1	192301	192302	tsrFM2_602	0.308795	0.779255
KF297339.1	176513	178513	tsrFM2_1273	166	-	KF297339.1	177580	177594	MOTIF-1	+	67	KF297339.1	177413	177613	tsrFM2_1273	166	-	1519	1267	441	143	KF297339.1	177512	177513	tsrFM2_1273	0.324263	0.834101
KF297339.1	1960	3960	tsrFM2_749	38	-	KF297339.1	3847	3861	MOTIF-1	-	887	KF297339.1	2860	3060	tsrFM2_749	38	-	12297	14195	126	188	KF297339.1	2959	2960	tsrFM2_749	1.49206	1.15435
KF297339.1	8212	10212	tsrFM2_771	470	-	KF297339.1	9338	9352	MOTIF-1	-	126	KF297339.1	9112	9312	tsrFM2_771	470	-	2567	2198	813	280	KF297339.1	9211	9212	tsrFM2_771	0.344403	0.856252
KF297339.1	174635	176635	tsrFM2_543	101	+	KF297339.1	175567	175581	MOTIF-1	-	54	KF297339.1	175535	175735	tsrFM2_543	101	+	830	1827	247	86	KF297339.1	175635	175636	tsrFM2_543	0.348178	2.2012
KF297339.1	153508	155508	tsrFM2_1206	25	-	KF297339.1	152680	152694	MOTIF-1	+	1814	KF297339.1	154408	154608	tsrFM2_1206	25	-	1213	1002	132	195	KF297339.1	154507	154508	tsrFM2_1206	1.47727	0.826051
KF297339.1	3859	5859	tsrFM2_755	45	-	KF297339.1	5782	5796	MOTIF-1	+	923	KF297339.1	4759	4959	tsrFM2_755	45	-	5946	8145	651	960	KF297339.1	4858	4859	tsrFM2_755	1.47465	1.36983
KF297339.1	6721	8721	tsrFM2_766	228	-	KF297339.1	7995	8009	MOTIF-1	+	274	KF297339.1	7621	7821	tsrFM2_766	228	-	12771	13793	6979	2479	KF297339.1	7720	7721	tsrFM2_766	0.355208	1.08003
KF297339.1	99882	101882	tsrFM2_297	30	+	KF297339.1	102630	102644	MOTIF-1	-	1748	KF297339.1	100782	100982	tsrFM2_297	30	+	5473	4159	169	247	KF297339.1	100882	100883	tsrFM2_297	1.46154	0.759912
KF297339.1	112119	114119	tsrFM2_1075	957	-	KF297339.1	113348	113362	MOTIF-1	+	229	KF297339.1	113019	113219	tsrFM2_1075	957	-	1671	1348	524	187	KF297339.1	113118	113119	tsrFM2_1075	0.35687	0.806703
KF297339.1	84206	86206	tsrFM2_271	38	+	KF297339.1	89796	89810	MOTIF-1	-	4590	KF297339.1	85106	85306	tsrFM2_271	38	+	611	508	69	100	KF297339.1	85206	85207	tsrFM2_271	1.44928	0.831424
KF297339.1	227536	229536	tsrFM2_1431	260	-	KF297339.1	228659	228673	MOTIF-1	+	123	KF297339.1	228436	228636	tsrFM2_1431	260	-	5161	4768	1166	421	KF297339.1	228535	228536	tsrFM2_1431	0.361063	0.923852
KF297339.1	157019	159019	tsrFM2_1216	3949	-	KF297339.1	161941	161955	MOTIF-1	-	3922	KF297339.1	157919	158119	tsrFM2_1216	3949	-	1039	1193	1664	605	KF297339.1	158018	158019	tsrFM2_1216	0.363582	1.14822
KF297339.1	69785	71785	tsrFM2_226	16	+	KF297339.1	68787	68801	MOTIF-1	-	1984	KF297339.1	70685	70885	tsrFM2_226	16	+	3093	3054	67	96	KF297339.1	70785	70786	tsrFM2_226	1.43284	0.987391
KF297339.1	197430	199430	tsrFM2_621	72	+	KF297339.1	191552	191566	MOTIF-1	+	6864	KF297339.1	198330	198530	tsrFM2_621	72	+	639	639	141	202	KF297339.1	198430	198431	tsrFM2_621	1.43262	1
KF297339.1	12798	14798	tsrFM2_41	4364	+	KF297339.1	16247	16261	MOTIF-1	-	2449	KF297339.1	13698	13898	tsrFM2_41	4364	+	1765	1514	1050	384	KF297339.1	13798	13799	tsrFM2_41	0.365714	0.85779
KF297339.1	42790	44790	tsrFM2_142	1673	+	KF297339.1	43826	43840	MOTIF-1	+	36	KF297339.1	43690	43890	tsrFM2_142	1673	+	1472	1357	478	176	KF297339.1	43790	43791	tsrFM2_142	0.368201	0.921875
KF297339.1	160445	162445	tsrFM2_1227	97	-	KF297339.1	161941	161955	MOTIF-1	-	496	KF297339.1	161345	161545	tsrFM2_1227	97	-	1400	1305	606	850	KF297339.1	161444	161445	tsrFM2_1227	1.40264	0.932143
KF297339.1	180479	182479	tsrFM2_1287	128	-	KF297339.1	180134	180148	MOTIF-1	+	1331	KF297339.1	181379	181579	tsrFM2_1287	128	-	1249	1528	417	154	KF297339.1	181478	181479	tsrFM2_1287	0.369305	1.22338
KF297339.1	79483	81483	tsrFM2_996	13	-	KF297339.1	74519	74533	MOTIF-1	+	5950	KF297339.1	80383	80583	tsrFM2_996	13	-	2850	2405	98	137	KF297339.1	80482	80483	tsrFM2_996	1.39796	0.84386
KF297339.1	173693	175693	tsrFM2_540	26	+	KF297339.1	175402	175416	MOTIF-1	+	709	KF297339.1	174593	174793	tsrFM2_540	26	+	1336	997	289	404	KF297339.1	174693	174694	tsrFM2_540	1.39792	0.746257
KF297339.1	8636	10636	tsrFM2_773	175	-	KF297339.1	9338	9352	MOTIF-1	-	284	KF297339.1	9536	9736	tsrFM2_773	175	-	2621	2234	947	357	KF297339.1	9635	9636	tsrFM2_773	0.37698	0.852346
KF297339.1	216911	218911	tsrFM2_673	577	+	KF297339.1	218039	218053	MOTIF-1	-	128	KF297339.1	217811	218011	tsrFM2_673	577	+	1514	965	1119	426	KF297339.1	217911	217912	tsrFM2_673	0.380697	0.637384
KF297339.1	158783	160783	tsrFM2_1222	18	-	KF297339.1	161941	161955	MOTIF-1	-	2158	KF297339.1	159683	159883	tsrFM2_1222	18	-	830	738	96	134	KF297339.1	159782	159783	tsrFM2_1222	1.39583	0.889157
KF297339.1	112375	114375	tsrFM2_1076	138	-	KF297339.1	113348	113362	MOTIF-1	+	13	KF297339.1	113275	113475	tsrFM2_1076	138	-	1443	1087	508	196	KF297339.1	113374	113375	tsrFM2_1076	0.385827	0.753292
KF297339.1	176713	178713	tsrFM2_1274	2239	-	KF297339.1	177802	177816	MOTIF-1	-	89	KF297339.1	177613	177813	tsrFM2_1274	2239	-	2871	2716	2431	968	KF297339.1	177712	177713	tsrFM2_1274	0.39819	0.946012
KF297339.1	83801	85801	tsrFM2_1010	31	-	KF297339.1	89796	89810	MOTIF-1	-	4995	KF297339.1	84701	84901	tsrFM2_1010	31	-	1536	1416	132	183	KF297339.1	84800	84801	tsrFM2_1010	1.38636	0.921875
KF297339.1	219870	221870	tsrFM2_684	10	+	KF297339.1	218061	218075	MOTIF-1	+	2795	KF297339.1	220770	220970	tsrFM2_684	10	+	509	452	133	184	KF297339.1	220870	220871	tsrFM2_684	1.38346	0.888016
KF297339.1	83182	85182	tsrFM2_1008	48	-	KF297339.1	89796	89810	MOTIF-1	-	5614	KF297339.1	84082	84282	tsrFM2_1008	48	-	1368	1190	96	132	KF297339.1	84181	84182	tsrFM2_1008	1.375	0.869883
KF297339.1	190041	192041	tsrFM2_1321	347	-	KF297339.1	191423	191437	MOTIF-1	+	382	KF297339.1	190941	191141	tsrFM2_1321	347	-	1040	963	642	257	KF297339.1	191040	191041	tsrFM2_1321	0.400312	0.925962
KF297339.1	163580	165580	tsrFM2_507	928	+	KF297339.1	162041	162055	MOTIF-1	+	2525	KF297339.1	164480	164680	tsrFM2_507	928	+	2072	2122	1141	457	KF297339.1	164580	164581	tsrFM2_507	0.400526	1.02413
KF297339.1	9012	11012	tsrFM2_28	1736	+	KF297339.1	9338	9352	MOTIF-1	-	660	KF297339.1	9912	10112	tsrFM2_28	1736	+	2534	1964	1437	576	KF297339.1	10012	10013	tsrFM2_28	0.400835	0.775059
KF297339.1	112316	114316	tsrFM2_340	110	+	KF297339.1	113348	113362	MOTIF-1	+	32	KF297339.1	113216	113416	tsrFM2_340	110	+	2542	2187	789	322	KF297339.1	113316	113317	tsrFM2_340	0.408112	0.860346
KF297339.1	103744	105744	tsrFM2_311	579	+	KF297339.1	106202	106216	MOTIF-1	+	1458	KF297339.1	104644	104844	tsrFM2_311	579	+	1173	1031	649	266	KF297339.1	104744	104745	tsrFM2_311	0.409861	0.878943
KF297339.1	186228	188228	tsrFM2_583	1464	+	KF297339.1	186541	186555	MOTIF-1	+	673	KF297339.1	187128	187328	tsrFM2_583	1464	+	1918	1911	1660	691	KF297339.1	187228	187229	tsrFM2_583	0.416265	0.99635
KF297339.1	160818	162818	tsrFM2_499	833	+	KF297339.1	161941	161955	MOTIF-1	-	123	KF297339.1	161718	161918	tsrFM2_499	833	+	1382	1368	509	216	KF297339.1	161818	161819	tsrFM2_499	0.424361	0.98987
KF297339.1	196586	198586	tsrFM2_1338	29	-	KF297339.1	191552	191566	MOTIF-1	+	6020	KF297339.1	197486	197686	tsrFM2_1338	29	-	229	173	66	89	KF297339.1	197585	197586	tsrFM2_1338	1.34848	0.755459
KF297339.1	183571	185571	tsrFM2_1299	462	-	KF297339.1	184491	184505	MOTIF-1	+	66	KF297339.1	184471	184671	tsrFM2_1299	462	-	1147	920	230	98	KF297339.1	184570	184571	tsrFM2_1299	0.426087	0.802092
KF297339.1	197648	199648	tsrFM2_622	20	+	KF297339.1	191552	191566	MOTIF-1	+	7082	KF297339.1	198548	198748	tsrFM2_622	20	+	584	474	90	119	KF297339.1	198648	198649	tsrFM2_622	1.32222	0.811644
KF297339.1	31413	33413	tsrFM2_844	48	-	KF297339.1	30727	30741	MOTIF-1	+	1672	KF297339.1	32313	32513	tsrFM2_844	48	-	2197	1883	150	198	KF297339.1	32412	32413	tsrFM2_844	1.32	0.857078
KF297339.1	230195	232195	tsrFM2_1440	27	-	KF297339.1	232584	232598	MOTIF-1	+	1389	KF297339.1	231095	231295	tsrFM2_1440	27	-	2032	1978	139	183	KF297339.1	231194	231195	tsrFM2_1440	1.31655	0.973425
KF297339.1	156403	158403	tsrFM2_1214	66	-	KF297339.1	161941	161955	MOTIF-1	-	4538	KF297339.1	157303	157503	tsrFM2_1214	66	-	1076	968	169	221	KF297339.1	157402	157403	tsrFM2_1214	1.30769	0.899628
KF297339.1	7103	9103	tsrFM2_767	32917	-	KF297339.1	7995	8009	MOTIF-1	+	94	KF297339.1	8003	8203	tsrFM2_767	32917	-	45546	41217	25215	10926	KF297339.1	8102	8103	tsrFM2_767	0.433314	0.904953
KF297339.1	195185	197185	tsrFM2_613	78	+	KF297339.1	191552	191566	MOTIF-1	+	4619	KF297339.1	196085	196285	tsrFM2_613	78	+	1008	881	109	142	KF297339.1	196185	196186	tsrFM2_613	1.30275	0.874008
KF297339.1	159567	161567	tsrFM2_1225	44	-	KF297339.1	161941	161955	MOTIF-1	-	1374	KF297339.1	160467	160667	tsrFM2_1225	44	-	885	810	162	211	KF297339.1	160566	160567	tsrFM2_1225	1.30247	0.915254
KF297339.1	236454	238454	tsrFM2_1461	45	-	KF297339.1	232584	232598	MOTIF-1	+	4856	KF297339.1	237354	237554	tsrFM2_1461	45	-	530	519	57	74	KF297339.1	237453	237454	tsrFM2_1461	1.29825	0.979245
KF297339.1	4059	6059	tsrFM2_756	69	-	KF297339.1	5782	5796	MOTIF-1	+	723	KF297339.1	4959	5159	tsrFM2_756	69	-	6663	8471	1235	1582	KF297339.1	5058	5059	tsrFM2_756	1.28097	1.27135
KF297339.1	233116	235116	tsrFM2_731	184	+	KF297339.1	232584	232598	MOTIF-1	+	1518	KF297339.1	234016	234216	tsrFM2_731	184	+	820	779	253	110	KF297339.1	234116	234117	tsrFM2_731	0.434783	0.95
KF297339.1	157123	159123	tsrFM2_486	165	+	KF297339.1	161941	161955	MOTIF-1	-	3818	KF297339.1	158023	158223	tsrFM2_486	165	+	278	242	356	163	KF297339.1	158123	158124	tsrFM2_486	0.457865	0.870504
KF297339.1	198523	200523	tsrFM2_1345	181	-	KF297339.1	191552	191566	MOTIF-1	+	7957	KF297339.1	199423	199623	tsrFM2_1345	181	-	772	735	282	130	KF297339.1	199522	199523	tsrFM2_1345	0.460993	0.952073
KF297339.1	29787	31787	tsrFM2_100	12877	+	KF297339.1	30727	30741	MOTIF-1	+	46	KF297339.1	30687	30887	tsrFM2_100	12877	+	7788	8130	17610	8138	KF297339.1	30787	30788	tsrFM2_100	0.462124	1.04391
KF297339.1	180284	182284	tsrFM2_561	604	+	KF297339.1	180134	180148	MOTIF-1	+	1136	KF297339.1	181184	181384	tsrFM2_561	604	+	911	1193	760	356	KF297339.1	181284	181285	tsrFM2_561	0.468421	1.30955
KF297339.1	78920	80920	tsrFM2_256	44	+	KF297339.1	74519	74533	MOTIF-1	+	5387	KF297339.1	79820	80020	tsrFM2_256	44	+	2109	1563	172	219	KF297339.1	79920	79921	tsrFM2_256	1.27326	0.74111
KF297339.1	183468	185468	tsrFM2_573	1536	+	KF297339.1	184491	184505	MOTIF-1	+	23	KF297339.1	184368	184568	tsrFM2_573	1536	+	2303	3249	2111	990	KF297339.1	184468	184469	tsrFM2_573	0.468972	1.41077
KF297339.1	233709	235709	tsrFM2_733	224	+	KF297339.1	232584	232598	MOTIF-1	+	2111	KF297339.1	234609	234809	tsrFM2_733	224	+	433	342	80	39	KF297339.1	234709	234710	tsrFM2_733	0.4875	0.789838
KF297339.1	190403	192403	tsrFM2_1322	1142	-	KF297339.1	191423	191437	MOTIF-1	+	20	KF297339.1	191303	191503	tsrFM2_1322	1142	-	1528	1533	1592	803	KF297339.1	191402	191403	tsrFM2_1322	0.504397	1.00327
KF297339.1	175890	177890	tsrFM2_547	140	+	KF297339.1	177186	177200	MOTIF-1	+	296	KF297339.1	176790	176990	tsrFM2_547	140	+	210	210	168	86	KF297339.1	176890	176891	tsrFM2_547	0.511905	1
KF297339.1	181540	183540	tsrFM2_1291	15	-	KF297339.1	183135	183149	MOTIF-1	+	595	KF297339.1	182440	182640	tsrFM2_1291	15	-	780	890	78	99	KF297339.1	182539	182540	tsrFM2_1291	1.26923	1.14103
KF297339.1	233477	235477	tsrFM2_1451	69	-	KF297339.1	232584	232598	MOTIF-1	+	1879	KF297339.1	234377	234577	tsrFM2_1451	69	-	569	524	105	133	KF297339.1	234476	234477	tsrFM2_1451	1.26667	0.920914
KF297339.1	178696	180696	tsrFM2_556	94	+	KF297339.1	180134	180148	MOTIF-1	+	438	KF297339.1	179596	179796	tsrFM2_556	94	+	1088	982	409	518	KF297339.1	179696	179697	tsrFM2_556	1.2665	0.902574
KF297339.1	178264	180264	tsrFM2_555	97	+	KF297339.1	180134	180148	MOTIF-1	+	870	KF297339.1	179164	179364	tsrFM2_555	97	+	1482	1440	541	685	KF297339.1	179264	179265	tsrFM2_555	1.26617	0.97166
KF297339.1	28734	30734	tsrFM2_96	337	+	KF297339.1	29778	29792	MOTIF-1	+	44	KF297339.1	29634	29834	tsrFM2_96	337	+	3437	3113	587	305	KF297339.1	29734	29735	tsrFM2_96	0.519591	0.905732
KF297339.1	44612	46612	tsrFM2_149	2812	+	KF297339.1	45658	45672	MOTIF-1	-	46	KF297339.1	45512	45712	tsrFM2_149	2812	+	3298	2897	4415	2301	KF297339.1	45612	45613	tsrFM2_149	0.521178	0.878411
KF297339.1	5558	7558	tsrFM2_16	73	+	KF297339.1	5798	5812	MOTIF-1	+	746	KF297339.1	6458	6658	tsrFM2_16	73	+	727	871	104	131	KF297339.1	6558	6559	tsrFM2_16	1.25962	1.19807
KF297339.1	91634	93634	tsrFM2_1033	1229	-	KF297339.1	92583	92597	MOTIF-1	+	37	KF297339.1	92534	92734	tsrFM2_1033	1229	-	3419	3754	1119	587	KF297339.1	92633	92634	tsrFM2_1033	0.524576	1.09798
KF297339.1	2829	4829	tsrFM2_8	2872	+	KF297339.1	3847	3861	MOTIF-1	-	18	KF297339.1	3729	3929	tsrFM2_8	2872	+	1106	1734	3959	2083	KF297339.1	3829	3830	tsrFM2_8	0.526143	1.56781
KF297339.1	100621	102621	tsrFM2_300	16	+	KF297339.1	102630	102644	MOTIF-1	-	1009	KF297339.1	101521	101721	tsrFM2_300	16	+	1828	1482	145	182	KF297339.1	101621	101622	tsrFM2_300	1.25517	0.810722
KF297339.1	172094	174094	tsrFM2_1259	17	-	KF297339.1	175402	175416	MOTIF-1	+	2308	KF297339.1	172994	173194	tsrFM2_1259	17	-	627	681	134	168	KF297339.1	173093	173094	tsrFM2_1259	1.25373	1.08612
KF297339.1	230913	232913	tsrFM2_723	97	+	KF297339.1	232584	232598	MOTIF-1	+	671	KF297339.1	231813	232013	tsrFM2_723	97	+	1458	1347	355	445	KF297339.1	231913	231914	tsrFM2_723	1.25352	0.923868
KF297339.1	85074	87074	tsrFM2_274	76	+	KF297339.1	89796	89810	MOTIF-1	-	3722	KF297339.1	85974	86174	tsrFM2_274	76	+	577	554	40	50	KF297339.1	86074	86075	tsrFM2_274	1.25	0.960139
KF297339.1	197930	199930	tsrFM2_1343	254	-	KF297339.1	191552	191566	MOTIF-1	+	7364	KF297339.1	198830	199030	tsrFM2_1343	254	-	415	329	63	34	KF297339.1	198929	198930	tsrFM2_1343	0.539683	0.792771
KF297339.1	126115	128115	tsrFM2_383	208	+	KF297339.1	123326	123340	MOTIF-1	-	3775	KF297339.1	127015	127215	tsrFM2_383	208	+	2049	1620	1700	919	KF297339.1	127115	127116	tsrFM2_383	0.540588	0.79063
KF297339.1	212935	214935	tsrFM2_1381	15	-	KF297339.1	211509	211523	MOTIF-1	+	2412	KF297339.1	213835	214035	tsrFM2_1381	15	-	1498	1358	182	227	KF297339.1	213934	213935	tsrFM2_1381	1.24725	0.906542
KF297339.1	107667	109667	tsrFM2_325	453	+	KF297339.1	108469	108483	MOTIF-1	+	184	KF297339.1	108567	108767	tsrFM2_325	453	+	2147	2228	1306	713	KF297339.1	108667	108668	tsrFM2_325	0.545942	1.03773
KF297339.1	182881	184881	tsrFM2_1296	217	-	KF297339.1	184491	184505	MOTIF-1	+	610	KF297339.1	183781	183981	tsrFM2_1296	217	-	877	793	306	168	KF297339.1	183880	183881	tsrFM2_1296	0.54902	0.904219
KF297339.1	197148	199148	tsrFM2_620	15	+	KF297339.1	191552	191566	MOTIF-1	+	6582	KF297339.1	198048	198248	tsrFM2_620	15	+	868	899	201	250	KF297339.1	198148	198149	tsrFM2_620	1.24378	1.03571
KF297339.1	116478	118478	tsrFM2_1087	753	-	KF297339.1	117409	117423	MOTIF-1	+	55	KF297339.1	117378	117578	tsrFM2_1087	753	-	1397	964	641	355	KF297339.1	117477	117478	tsrFM2_1087	0.553822	0.69005
KF297339.1	76313	78313	tsrFM2_986	1188	-	KF297339.1	74519	74533	MOTIF-1	+	2780	KF297339.1	77213	77413	tsrFM2_986	1188	-	2874	2357	785	435	KF297339.1	77312	77313	tsrFM2_986	0.55414	0.820111
KF297339.1	132505	134505	tsrFM2_1139	20	-	KF297339.1	132823	132837	MOTIF-1	+	668	KF297339.1	133405	133605	tsrFM2_1139	20	-	942	975	142	176	KF297339.1	133504	133505	tsrFM2_1139	1.23944	1.03503
KF297339.1	168075	170075	tsrFM2_1248	11	-	KF297339.1	175402	175416	MOTIF-1	+	6327	KF297339.1	168975	169175	tsrFM2_1248	11	-	674	697	93	115	KF297339.1	169074	169075	tsrFM2_1248	1.23656	1.03412
KF297339.1	184907	186907	tsrFM2_578	20	+	KF297339.1	186541	186555	MOTIF-1	+	634	KF297339.1	185807	186007	tsrFM2_578	20	+	1260	997	334	413	KF297339.1	185907	185908	tsrFM2_578	1.23653	0.79127
KF297339.1	79691	81691	tsrFM2_997	60	-	KF297339.1	74519	74533	MOTIF-1	+	6158	KF297339.1	80591	80791	tsrFM2_997	60	-	2686	2311	145	179	KF297339.1	80690	80691	tsrFM2_997	1.23448	0.860387
KF297339.1	161770	163770	tsrFM2_502	115	+	KF297339.1	162041	162055	MOTIF-1	+	715	KF297339.1	162670	162870	tsrFM2_502	115	+	1207	1232	966	536	KF297339.1	162770	162771	tsrFM2_502	0.554865	1.02071
KF297339.1	83828	85828	tsrFM2_270	37	+	KF297339.1	89796	89810	MOTIF-1	-	4968	KF297339.1	84728	84928	tsrFM2_270	37	+	545	546	77	95	KF297339.1	84828	84829	tsrFM2_270	1.23377	1.00183
KF297339.1	69681	71681	tsrFM2_964	22	-	KF297339.1	68787	68801	MOTIF-1	-	1880	KF297339.1	70581	70781	tsrFM2_964	22	-	3425	2539	197	243	KF297339.1	70680	70681	tsrFM2_964	1.2335	0.741314
KF297339.1	159465	161465	tsrFM2_495	114	+	KF297339.1	161941	161955	MOTIF-1	-	1476	KF297339.1	160365	160565	tsrFM2_495	114	+	346	332	238	133	KF297339.1	160465	160466	tsrFM2_495	0.558824	0.959538
KF297339.1	183668	185668	tsrFM2_574	235	+	KF297339.1	184491	184505	MOTIF-1	+	163	KF297339.1	184568	184768	tsrFM2_574	235	+	1607	2008	796	448	KF297339.1	184668	184669	tsrFM2_574	0.562814	1.24953
KF297339.1	150483	152483	tsrFM2_464	25	+	KF297339.1	152680	152694	MOTIF-1	+	1197	KF297339.1	151383	151583	tsrFM2_464	25	+	827	675	57	70	KF297339.1	151483	151484	tsrFM2_464	1.22807	0.816203
KF297339.1	86507	88507	tsrFM2_1018	23	-	KF297339.1	89796	89810	MOTIF-1	-	2289	KF297339.1	87407	87607	tsrFM2_1018	23	-	1559	1658	342	420	KF297339.1	87506	87507	tsrFM2_1018	1.22807	1.0635
KF297339.1	7843	9843	tsrFM2_24	1175	+	KF297339.1	8986	9000	MOTIF-1	-	143	KF297339.1	8743	8943	tsrFM2_24	1175	+	1472	1577	4351	2450	KF297339.1	8843	8844	tsrFM2_24	0.563089	1.07133
KF297339.1	205192	207192	tsrFM2_637	28	+	KF297339.1	211509	211523	MOTIF-1	+	5317	KF297339.1	206092	206292	tsrFM2_637	28	+	1948	1870	246	301	KF297339.1	206192	206193	tsrFM2_637	1.22358	0.959959
KF297339.1	151315	153315	tsrFM2_467	59	+	KF297339.1	152680	152694	MOTIF-1	+	365	KF297339.1	152215	152415	tsrFM2_467	59	+	450	308	63	77	KF297339.1	152315	152316	tsrFM2_467	1.22222	0.684444
KF297339.1	189116	191116	tsrFM2_1317	692	-	KF297339.1	190498	190512	MOTIF-1	+	382	KF297339.1	190016	190216	tsrFM2_1317	692	-	1507	1367	956	543	KF297339.1	190115	190116	tsrFM2_1317	0.567992	0.9071
KF297339.1	79882	81882	tsrFM2_259	25	+	KF297339.1	74519	74533	MOTIF-1	+	6349	KF297339.1	80782	80982	tsrFM2_259	25	+	562	369	86	105	KF297339.1	80882	80883	tsrFM2_259	1.22093	0.656584
KF297339.1	27117	29117	tsrFM2_90	701	+	KF297339.1	27714	27728	MOTIF-1	-	389	KF297339.1	28017	28217	tsrFM2_90	701	+	2179	1828	3748	2139	KF297339.1	28117	28118	tsrFM2_90	0.570704	0.838917
KF297339.1	65650	67650	tsrFM2_951	96	-	KF297339.1	68751	68765	MOTIF-1	+	2101	KF297339.1	66550	66750	tsrFM2_951	96	-	1183	1115	174	212	KF297339.1	66649	66650	tsrFM2_951	1.21839	0.942519
KF297339.1	64770	66770	tsrFM2_210	12	+	KF297339.1	64024	64038	MOTIF-1	+	1732	KF297339.1	65670	65870	tsrFM2_210	12	+	891	757	273	332	KF297339.1	65770	65771	tsrFM2_210	1.21612	0.849607
KF297339.1	191606	193606	tsrFM2_603	259	+	KF297339.1	191552	191566	MOTIF-1	+	1040	KF297339.1	192506	192706	tsrFM2_603	259	+	1897	1529	1439	824	KF297339.1	192606	192607	tsrFM2_603	0.57262	0.806009
KF297339.1	6901	8901	tsrFM2_21	156	+	KF297339.1	7995	8009	MOTIF-1	+	94	KF297339.1	7801	8001	tsrFM2_21	156	+	848	671	586	336	KF297339.1	7901	7902	tsrFM2_21	0.573379	0.791274
KF297339.1	76369	78369	tsrFM2_248	1093	+	KF297339.1	74519	74533	MOTIF-1	+	2836	KF297339.1	77269	77469	tsrFM2_248	1093	+	3119	2376	7229	4171	KF297339.1	77369	77370	tsrFM2_248	0.576982	0.761783
KF297339.1	187980	189980	tsrFM2_1313	302	-	KF297339.1	187931	187945	MOTIF-1	+	1035	KF297339.1	188880	189080	tsrFM2_1313	302	-	1491	1292	538	311	KF297339.1	188979	188980	tsrFM2_1313	0.578067	0.866533
KF297339.1	47527	49527	tsrFM2_157	242	+	KF297339.1	45658	45672	MOTIF-1	-	2855	KF297339.1	48427	48627	tsrFM2_157	242	+	1474	1123	713	414	KF297339.1	48527	48528	tsrFM2_157	0.580645	0.761872
KF297339.1	216791	218791	tsrFM2_1392	24	-	KF297339.1	218039	218053	MOTIF-1	-	248	KF297339.1	217691	217891	tsrFM2_1392	24	-	2188	1611	133	160	KF297339.1	217790	217791	tsrFM2_1392	1.20301	0.736289
KF297339.1	34999	36999	tsrFM2_116	20	+	KF297339.1	30727	30741	MOTIF-1	+	5258	KF297339.1	35899	36099	tsrFM2_116	20	+	1204	1287	148	178	KF297339.1	35999	36000	tsrFM2_116	1.2027	1.06894
KF297339.1	45539	47539	tsrFM2_890	25	-	KF297339.1	45658	45672	MOTIF-1	-	867	KF297339.1	46439	46639	tsrFM2_890	25	-	498	378	84	101	KF297339.1	46538	46539	tsrFM2_890	1.20238	0.759036
KF297339.1	192011	194011	tsrFM2_604	193	+	KF297339.1	191552	191566	MOTIF-1	+	1445	KF297339.1	192911	193111	tsrFM2_604	193	+	2113	1678	570	331	KF297339.1	193011	193012	tsrFM2_604	0.580702	0.794132
KF297339.1	147655	149655	tsrFM2_454	86	+	KF297339.1	149084	149098	MOTIF-1	+	429	KF297339.1	148555	148755	tsrFM2_454	86	+	663	508	115	138	KF297339.1	148655	148656	tsrFM2_454	1.2	0.766214
KF297339.1	107921	109921	tsrFM2_326	228	+	KF297339.1	108469	108483	MOTIF-1	+	438	KF297339.1	108821	109021	tsrFM2_326	228	+	2062	2023	1289	750	KF297339.1	108921	108922	tsrFM2_326	0.581846	0.981086
KF297339.1	29863	31863	tsrFM2_839	455	-	KF297339.1	30727	30741	MOTIF-1	+	122	KF297339.1	30763	30963	tsrFM2_839	455	-	1096	1070	592	346	KF297339.1	30862	30863	tsrFM2_839	0.584459	0.976277
KF297339.1	81944	83944	tsrFM2_1005	12	-	KF297339.1	89796	89810	MOTIF-1	-	6852	KF297339.1	82844	83044	tsrFM2_1005	12	-	1874	1663	484	579	KF297339.1	82943	82944	tsrFM2_1005	1.19628	0.887407
KF297339.1	27351	29351	tsrFM2_91	153	+	KF297339.1	27714	27728	MOTIF-1	-	623	KF297339.1	28251	28451	tsrFM2_91	153	+	2375	2754	1500	881	KF297339.1	28351	28352	tsrFM2_91	0.587333	1.15958
KF297339.1	5171	7171	tsrFM2_760	698	-	KF297339.1	5798	5812	MOTIF-1	+	359	KF297339.1	6071	6271	tsrFM2_760	698	-	2238	1468	954	562	KF297339.1	6170	6171	tsrFM2_760	0.589099	0.655943
KF297339.1	39332	41332	tsrFM2_130	20	+	KF297339.1	41448	41462	MOTIF-1	+	1116	KF297339.1	40232	40432	tsrFM2_130	20	+	1582	1674	136	162	KF297339.1	40332	40333	tsrFM2_130	1.19118	1.05815
KF297339.1	150768	152768	tsrFM2_1198	429	-	KF297339.1	152680	152694	MOTIF-1	+	912	KF297339.1	151668	151868	tsrFM2_1198	429	-	1148	977	598	353	KF297339.1	151767	151768	tsrFM2_1198	0.590301	0.851045
KF297339.1	19378	21378	tsrFM2_807	40	-	KF297339.1	20685	20699	MOTIF-1	-	307	KF297339.1	20278	20478	tsrFM2_807	40	-	414	437	169	201	KF297339.1	20377	20378	tsrFM2_807	1.18935	1.05556
KF297339.1	6074	8074	tsrFM2_763	204	-	KF297339.1	7995	8009	MOTIF-1	+	921	KF297339.1	6974	7174	tsrFM2_763	204	-	15677	18057	659	393	KF297339.1	7073	7074	tsrFM2_763	0.596358	1.15181
KF297339.1	118693	120693	tsrFM2_360	13	+	KF297339.1	119794	119808	MOTIF-1	+	101	KF297339.1	119593	119793	tsrFM2_360	13	+	3516	2422	194	230	KF297339.1	119693	119694	tsrFM2_360	1.18557	0.688851
KF297339.1	214137	216137	tsrFM2_665	45	+	KF297339.1	218039	218053	MOTIF-1	-	2902	KF297339.1	215037	215237	tsrFM2_665	45	+	363	334	49	58	KF297339.1	215137	215138	tsrFM2_665	1.18367	0.92011
KF297339.1	185076	187076	tsrFM2_1304	73	-	KF297339.1	186541	186555	MOTIF-1	+	465	KF297339.1	185976	186176	tsrFM2_1304	73	-	1747	1270	785	929	KF297339.1	186075	186076	tsrFM2_1304	1.18344	0.726961
KF297339.1	199630	201630	tsrFM2_1349	57	-	KF297339.1	191552	191566	MOTIF-1	+	9064	KF297339.1	200530	200730	tsrFM2_1349	57	-	700	556	164	194	KF297339.1	200629	200630	tsrFM2_1349	1.18293	0.794286
KF297339.1	204707	206707	tsrFM2_1357	64	-	KF297339.1	211509	211523	MOTIF-1	+	5802	KF297339.1	205607	205807	tsrFM2_1357	64	-	1314	1512	170	201	KF297339.1	205706	205707	tsrFM2_1357	1.18235	1.15068
KF297339.1	207213	209213	tsrFM2_1365	12	-	KF297339.1	211509	211523	MOTIF-1	+	3296	KF297339.1	208113	208313	tsrFM2_1365	12	-	773	506	61	72	KF297339.1	208212	208213	tsrFM2_1365	1.18033	0.654592
KF297339.1	8359	10359	tsrFM2_26	986	+	KF297339.1	9338	9352	MOTIF-1	-	7	KF297339.1	9259	9459	tsrFM2_26	986	+	1459	1245	838	507	KF297339.1	9359	9360	tsrFM2_26	0.605012	0.853324
KF297339.1	47148	49148	tsrFM2_156	297	+	KF297339.1	45658	45672	MOTIF-1	-	2476	KF297339.1	48048	48248	tsrFM2_156	297	+	1084	935	545	335	KF297339.1	48148	48149	tsrFM2_156	0.614679	0.862546
KF297339.1	155999	157999	tsrFM2_1213	93	-	KF297339.1	152680	152694	MOTIF-1	+	4305	KF297339.1	156899	157099	tsrFM2_1213	93	-	1363	1283	157	185	KF297339.1	156998	156999	tsrFM2_1213	1.17834	0.941306
KF297339.1	63949	65949	tsrFM2_947	15	-	KF297339.1	64024	64038	MOTIF-1	+	911	KF297339.1	64849	65049	tsrFM2_947	15	-	1416	1457	107	126	KF297339.1	64948	64949	tsrFM2_947	1.17757	1.02895
KF297339.1	229342	231342	tsrFM2_1437	227	-	KF297339.1	228659	228673	MOTIF-1	+	1669	KF297339.1	230242	230442	tsrFM2_1437	227	-	1626	1556	802	495	KF297339.1	230341	230342	tsrFM2_1437	0.617207	0.95695
KF297339.1	18634	20634	tsrFM2_805	181	-	KF297339.1	20685	20699	MOTIF-1	-	1051	KF297339.1	19534	19734	tsrFM2_805	181	-	405	411	537	332	KF297339.1	19633	19634	tsrFM2_805	0.61825	1.01481
KF297339.1	66294	68294	tsrFM2_953	52	-	KF297339.1	68751	68765	MOTIF-1	+	1457	KF297339.1	67194	67394	tsrFM2_953	52	-	1496	1501	352	414	KF297339.1	67293	67294	tsrFM2_953	1.17614	1.00334
KF297339.1	139876	141876	tsrFM2_427	12	+	KF297339.1	140612	140626	MOTIF-1	-	250	KF297339.1	140776	140976	tsrFM2_427	12	+	2198	1675	125	147	KF297339.1	140876	140877	tsrFM2_427	1.176	0.762056
KF297339.1	38202	40202	tsrFM2_126	32	+	KF297339.1	41448	41462	MOTIF-1	+	2246	KF297339.1	39102	39302	tsrFM2_126	32	+	1278	1395	160	188	KF297339.1	39202	39203	tsrFM2_126	1.175	1.09155
KF297339.1	166965	168965	tsrFM2_517	31	+	KF297339.1	162041	162055	MOTIF-1	+	5910	KF297339.1	167865	168065	tsrFM2_517	31	+	854	727	109	128	KF297339.1	167965	167966	tsrFM2_517	1.17431	0.851288
KF297339.1	85160	87160	tsrFM2_1013	19	-	KF297339.1	89796	89810	MOTIF-1	-	3636	KF297339.1	86060	86260	tsrFM2_1013	19	-	1352	1217	87	102	KF297339.1	86159	86160	tsrFM2_1013	1.17241	0.900148
KF297339.1	174760	176760	tsrFM2_1267	1198	-	KF297339.1	175567	175581	MOTIF-1	-	179	KF297339.1	175660	175860	tsrFM2_1267	1198	-	843	1410	1066	661	KF297339.1	175759	175760	tsrFM2_1267	0.620075	1.6726
KF297339.1	142181	144181	tsrFM2_1169	49	-	KF297339.1	141975	141989	MOTIF-1	+	1192	KF297339.1	143081	143281	tsrFM2_1169	49	-	550	465	94	110	KF297339.1	143180	143181	tsrFM2_1169	1.17021	0.845455
KF297339.1	211170	213170	tsrFM2_1375	28	-	KF297339.1	211509	211523	MOTIF-1	+	647	KF297339.1	212070	212270	tsrFM2_1375	28	-	665	552	147	172	KF297339.1	212169	212170	tsrFM2_1375	1.17007	0.830075
KF297339.1	2898	4898	tsrFM2_752	1992	-	KF297339.1	3847	3861	MOTIF-1	-	37	KF297339.1	3798	3998	tsrFM2_752	1992	-	4265	6016	541	336	KF297339.1	3897	3898	tsrFM2_752	0.621072	1.41055
KF297339.1	53063	55063	tsrFM2_913	11	-	KF297339.1	57298	57312	MOTIF-1	-	3235	KF297339.1	53963	54163	tsrFM2_913	11	-	3343	2276	295	345	KF297339.1	54062	54063	tsrFM2_913	1.16949	0.680826
KF297339.1	29306	31306	tsrFM2_98	232	+	KF297339.1	29962	29976	MOTIF-1	+	330	KF297339.1	30206	30406	tsrFM2_98	232	+	1601	1488	284	177	KF297339.1	30306	30307	tsrFM2_98	0.623239	0.929419
KF297339.1	106095	108095	tsrFM2_319	173	+	KF297339.1	106202	106216	MOTIF-1	+	879	KF297339.1	106995	107195	tsrFM2_319	173	+	1558	1645	642	403	KF297339.1	107095	107096	tsrFM2_319	0.627726	1.05584
KF297339.1	119980	121980	tsrFM2_365	96	+	KF297339.1	119794	119808	MOTIF-1	+	1172	KF297339.1	120880	121080	tsrFM2_365	96	+	1224	968	199	232	KF297339.1	120980	120981	tsrFM2_365	1.16583	0.79085
KF297339.1	80051	82051	tsrFM2_998	31	-	KF297339.1	74519	74533	MOTIF-1	+	6518	KF297339.1	80951	81151	tsrFM2_998	31	-	2213	1870	127	148	KF297339.1	81050	81051	tsrFM2_998	1.16535	0.845007
KF297339.1	187278	189278	tsrFM2_1311	501	-	KF297339.1	187931	187945	MOTIF-1	+	333	KF297339.1	188178	188378	tsrFM2_1311	501	-	1449	1286	713	453	KF297339.1	188277	188278	tsrFM2_1311	0.635344	0.887509
KF297339.1	163811	165811	tsrFM2_1237	34	-	KF297339.1	162041	162055	MOTIF-1	+	2756	KF297339.1	164711	164911	tsrFM2_1237	34	-	1103	1040	178	207	KF297339.1	164810	164811	tsrFM2_1237	1.16292	0.942883
KF297339.1	1985	3985	tsrFM2_6	960	+	KF297339.1	3847	3861	MOTIF-1	-	862	KF297339.1	2885	3085	tsrFM2_6	960	+	1393	1974	1766	1124	KF297339.1	2985	2986	tsrFM2_6	0.636467	1.41709
KF297339.1	134483	136483	tsrFM2_409	2825	+	KF297339.1	135399	135413	MOTIF-1	-	70	KF297339.1	135383	135583	tsrFM2_409	2825	+	3086	2163	1970	1264	KF297339.1	135483	135484	tsrFM2_409	0.641624	0.700907
KF297339.1	171640	173640	tsrFM2_533	273	+	KF297339.1	175402	175416	MOTIF-1	+	2762	KF297339.1	172540	172740	tsrFM2_533	273	+	917	795	683	440	KF297339.1	172640	172641	tsrFM2_533	0.644217	0.866957
KF297339.1	64270	66270	tsrFM2_209	10	+	KF297339.1	64024	64038	MOTIF-1	+	1232	KF297339.1	65170	65370	tsrFM2_209	10	+	1090	916	1174	1362	KF297339.1	65270	65271	tsrFM2_209	1.16014	0.840367
KF297339.1	129617	131617	tsrFM2_1129	25	-	KF297339.1	132823	132837	MOTIF-1	+	2206	KF297339.1	130517	130717	tsrFM2_1129	25	-	4821	3956	276	320	KF297339.1	130616	130617	tsrFM2_1129	1.15942	0.820577
KF297339.1	33289	35289	tsrFM2_110	82	+	KF297339.1	30727	30741	MOTIF-1	+	3548	KF297339.1	34189	34389	tsrFM2_110	82	+	4508	4292	252	292	KF297339.1	34289	34290	tsrFM2_110	1.15873	0.952085
KF297339.1	206809	208809	tsrFM2_1363	33	-	KF297339.1	211509	211523	MOTIF-1	+	3700	KF297339.1	207709	207909	tsrFM2_1363	33	-	772	475	133	154	KF297339.1	207808	207809	tsrFM2_1363	1.15789	0.615285
KF297339.1	158403	160403	tsrFM2_491	103	+	KF297339.1	161941	161955	MOTIF-1	-	2538	KF297339.1	159303	159503	tsrFM2_491	103	+	233	248	186	120	KF297339.1	159403	159404	tsrFM2_491	0.645161	1.06438
KF297339.1	217127	219127	tsrFM2_674	2758	+	KF297339.1	218061	218075	MOTIF-1	+	52	KF297339.1	218027	218227	tsrFM2_674	2758	+	1407	2039	2383	1540	KF297339.1	218127	218128	tsrFM2_674	0.646244	1.44918
KF297339.1	140953	142953	tsrFM2_431	2822	+	KF297339.1	141975	141989	MOTIF-1	+	22	KF297339.1	141853	142053	tsrFM2_431	2822	+	1901	1631	2553	1653	KF297339.1	141953	141954	tsrFM2_431	0.647474	0.857969
KF297339.1	233504	235504	tsrFM2_732	83	+	KF297339.1	232584	232598	MOTIF-1	+	1906	KF297339.1	234404	234604	tsrFM2_732	83	+	488	401	78	90	KF297339.1	234504	234505	tsrFM2_732	1.15385	0.821721
KF297339.1	186454	188454	tsrFM2_584	491	+	KF297339.1	187931	187945	MOTIF-1	+	477	KF297339.1	187354	187554	tsrFM2_584	491	+	2009	1962	937	610	KF297339.1	187454	187455	tsrFM2_584	0.651014	0.976605
KF297339.1	192426	194426	tsrFM2_605	941	+	KF297339.1	191552	191566	MOTIF-1	+	1860	KF297339.1	193326	193526	tsrFM2_605	941	+	1832	1613	1008	661	KF297339.1	193426	193427	tsrFM2_605	0.655754	0.880459
KF297339.1	220085	222085	tsrFM2_1403	16	-	KF297339.1	218061	218075	MOTIF-1	+	3010	KF297339.1	220985	221185	tsrFM2_1403	16	-	1789	1310	269	310	KF297339.1	221084	221085	tsrFM2_1403	1.15242	0.732253
KF297339.1	182745	184745	tsrFM2_570	1801	+	KF297339.1	183135	183149	MOTIF-1	+	596	KF297339.1	183645	183845	tsrFM2_570	1801	+	1479	1721	1891	1242	KF297339.1	183745	183746	tsrFM2_570	0.656795	1.16362
KF297339.1	219160	221160	tsrFM2_1400	219	-	KF297339.1	218061	218075	MOTIF-1	+	2085	KF297339.1	220060	220260	tsrFM2_1400	219	-	1626	1165	572	376	KF297339.1	220159	220160	tsrFM2_1400	0.657343	0.716482
KF297339.1	224900	226900	tsrFM2_703	8159	+	KF297339.1	225934	225948	MOTIF-1	-	34	KF297339.1	225800	226000	tsrFM2_703	8159	+	3753	3171	5889	3872	KF297339.1	225900	225901	tsrFM2_703	0.657497	0.844924
KF297339.1	5148	7148	tsrFM2_15	149	+	KF297339.1	5798	5812	MOTIF-1	+	336	KF297339.1	6048	6248	tsrFM2_15	149	+	897	1032	285	188	KF297339.1	6148	6149	tsrFM2_15	0.659649	1.1505
KF297339.1	163517	165517	tsrFM2_1236	222	-	KF297339.1	162041	162055	MOTIF-1	+	2462	KF297339.1	164417	164617	tsrFM2_1236	222	-	1869	2025	554	369	KF297339.1	164516	164517	tsrFM2_1236	0.666065	1.08347
KF297339.1	15187	17187	tsrFM2_795	1049	-	KF297339.1	16247	16261	MOTIF-1	-	60	KF297339.1	16087	16287	tsrFM2_795	1049	-	2636	3143	5831	3893	KF297339.1	16186	16187	tsrFM2_795	0.667638	1.19234
KF297339.1	182353	184353	tsrFM2_1294	584	-	KF297339.1	183135	183149	MOTIF-1	+	204	KF297339.1	183253	183453	tsrFM2_1294	584	-	1711	1633	800	537	KF297339.1	183352	183353	tsrFM2_1294	0.67125	0.954413
KF297339.1	10476	12476	tsrFM2_34	182	+	KF297339.1	9338	9352	MOTIF-1	-	2124	KF297339.1	11376	11576	tsrFM2_34	182	+	767	718	258	175	KF297339.1	11476	11477	tsrFM2_34	0.678295	0.936115
KF297339.1	187773	189773	tsrFM2_1312	702	-	KF297339.1	187931	187945	MOTIF-1	+	828	KF297339.1	188673	188873	tsrFM2_1312	702	-	2359	2100	1532	1040	KF297339.1	188772	188773	tsrFM2_1312	0.678851	0.890208
KF297339.1	65673	67673	tsrFM2_212	61	+	KF297339.1	68751	68765	MOTIF-1	+	2078	KF297339.1	66573	66773	tsrFM2_212	61	+	980	837	182	208	KF297339.1	66673	66674	tsrFM2_212	1.14286	0.854082
KF297339.1	38750	40750	tsrFM2_868	83	-	KF297339.1	41448	41462	MOTIF-1	+	1698	KF297339.1	39650	39850	tsrFM2_868	83	-	2814	2779	311	355	KF297339.1	39749	39750	tsrFM2_868	1.14148	0.987562
KF297339.1	168952	170952	tsrFM2_1251	27	-	KF297339.1	175402	175416	MOTIF-1	+	5450	KF297339.1	169852	170052	tsrFM2_1251	27	-	550	497	64	73	KF297339.1	169951	169952	tsrFM2_1251	1.14062	0.903636
KF297339.1	210787	212787	tsrFM2_1374	438	-	KF297339.1	211509	211523	MOTIF-1	+	264	KF297339.1	211687	211887	tsrFM2_1374	438	-	890	729	278	190	KF297339.1	211786	211787	tsrFM2_1374	0.683453	0.819101
KF297339.1	177002	179002	tsrFM2_551	644	+	KF297339.1	177913	177927	MOTIF-1	-	75	KF297339.1	177902	178102	tsrFM2_551	644	+	2160	2064	1894	1295	KF297339.1	178002	178003	tsrFM2_551	0.683738	0.955556
KF297339.1	222543	224543	tsrFM2_694	29	+	KF297339.1	225934	225948	MOTIF-1	-	2391	KF297339.1	223443	223643	tsrFM2_694	29	+	1591	1210	468	530	KF297339.1	223543	223544	tsrFM2_694	1.13248	0.760528
KF297339.1	81532	83532	tsrFM2_1003	30	-	KF297339.1	89796	89810	MOTIF-1	-	7264	KF297339.1	82432	82632	tsrFM2_1003	30	-	1029	919	266	301	KF297339.1	82531	82532	tsrFM2_1003	1.13158	0.8931
KF297339.1	70001	72001	tsrFM2_227	39	+	KF297339.1	68787	68801	MOTIF-1	-	2200	KF297339.1	70901	71101	tsrFM2_227	39	+	2885	2655	216	244	KF297339.1	71001	71002	tsrFM2_227	1.12963	0.920277
KF297339.1	69567	71567	tsrFM2_225	22	+	KF297339.1	68787	68801	MOTIF-1	-	1766	KF297339.1	70467	70667	tsrFM2_225	22	+	2442	2351	70	79	KF297339.1	70567	70568	tsrFM2_225	1.12857	0.962735
KF297339.1	12884	14884	tsrFM2_788	269	-	KF297339.1	16247	16261	MOTIF-1	-	2363	KF297339.1	13784	13984	tsrFM2_788	269	-	1654	1398	494	338	KF297339.1	13883	13884	tsrFM2_788	0.684211	0.845224
KF297339.1	192708	194708	tsrFM2_1329	505	-	KF297339.1	191552	191566	MOTIF-1	+	2142	KF297339.1	193608	193808	tsrFM2_1329	505	-	516	486	284	195	KF297339.1	193707	193708	tsrFM2_1329	0.68662	0.94186
KF297339.1	107228	109228	tsrFM2_323	824	+	KF297339.1	108469	108483	MOTIF-1	+	241	KF297339.1	108128	108328	tsrFM2_323	824	+	3309	3401	816	562	KF297339.1	108228	108229	tsrFM2_323	0.688725	1.0278
KF297339.1	36705	38705	tsrFM2_122	37	+	KF297339.1	41448	41462	MOTIF-1	+	3743	KF297339.1	37605	37805	tsrFM2_122	37	+	1576	1514	484	545	KF297339.1	37705	37706	tsrFM2_122	1.12603	0.96066
KF297339.1	173489	175489	tsrFM2_539	40	+	KF297339.1	175402	175416	MOTIF-1	+	913	KF297339.1	174389	174589	tsrFM2_539	40	+	819	649	135	152	KF297339.1	174489	174490	tsrFM2_539	1.12593	0.79243
KF297339.1	80772	82772	tsrFM2_1000	62	-	KF297339.1	74519	74533	MOTIF-1	+	7239	KF297339.1	81672	81872	tsrFM2_1000	62	-	2108	1886	215	242	KF297339.1	81771	81772	tsrFM2_1000	1.12558	0.894687
KF297339.1	185713	187713	tsrFM2_581	94	+	KF297339.1	186541	186555	MOTIF-1	+	158	KF297339.1	186613	186813	tsrFM2_581	94	+	1840	1617	184	207	KF297339.1	186713	186714	tsrFM2_581	1.125	0.878804
KF297339.1	65053	67053	tsrFM2_211	15	+	KF297339.1	64024	64038	MOTIF-1	+	2015	KF297339.1	65953	66153	tsrFM2_211	15	+	1083	905	216	243	KF297339.1	66053	66054	tsrFM2_211	1.125	0.835642
KF297339.1	432	2432	tsrFM2_2	17	+	KF297339.1	3847	3861	MOTIF-1	-	2415	KF297339.1	1332	1532	tsrFM2_2	17	+	179	163	48	54	KF297339.1	1432	1433	tsrFM2_2	1.125	0.910615
KF297339.1	41342	43342	tsrFM2_877	653	-	KF297339.1	42525	42539	MOTIF-1	+	183	KF297339.1	42242	42442	tsrFM2_877	653	-	2118	1938	1182	819	KF297339.1	42341	42342	tsrFM2_877	0.692893	0.915014
KF297339.1	234491	236491	tsrFM2_1454	25	-	KF297339.1	232584	232598	MOTIF-1	+	2893	KF297339.1	235391	235591	tsrFM2_1454	25	-	807	783	203	228	KF297339.1	235490	235491	tsrFM2_1454	1.12315	0.97026
KF297339.1	68388	70388	tsrFM2_221	857	+	KF297339.1	68787	68801	MOTIF-1	-	587	KF297339.1	69288	69488	tsrFM2_221	857	+	3570	3137	1783	1240	KF297339.1	69388	69389	tsrFM2_221	0.695457	0.878711
KF297339.1	27689	29689	tsrFM2_833	133	-	KF297339.1	27714	27728	MOTIF-1	-	961	KF297339.1	28589	28789	tsrFM2_833	133	-	470	488	202	141	KF297339.1	28688	28689	tsrFM2_833	0.69802	1.0383
KF297339.1	177504	179504	tsrFM2_1276	238	-	KF297339.1	178189	178203	MOTIF-1	+	301	KF297339.1	178404	178604	tsrFM2_1276	238	-	2465	2321	392	274	KF297339.1	178503	178504	tsrFM2_1276	0.69898	0.941582
KF297339.1	192981	194981	tsrFM2_607	153	+	KF297339.1	191552	191566	MOTIF-1	+	2415	KF297339.1	193881	194081	tsrFM2_607	153	+	1008	839	322	226	KF297339.1	193981	193982	tsrFM2_607	0.701863	0.832341
KF297339.1	125188	127188	tsrFM2_380	1492	+	KF297339.1	123326	123340	MOTIF-1	-	2848	KF297339.1	126088	126288	tsrFM2_380	1492	+	1747	1502	1400	990	KF297339.1	126188	126189	tsrFM2_380	0.707143	0.85976
KF297339.1	118436	120436	tsrFM2_359	62	+	KF297339.1	119794	119808	MOTIF-1	+	358	KF297339.1	119336	119536	tsrFM2_359	62	+	4056	2967	466	522	KF297339.1	119436	119437	tsrFM2_359	1.12017	0.731509
KF297339.1	33952	35952	tsrFM2_112	52	+	KF297339.1	30727	30741	MOTIF-1	+	4211	KF297339.1	34852	35052	tsrFM2_112	52	+	1619	1658	159	178	KF297339.1	34952	34953	tsrFM2_112	1.1195	1.02409
KF297339.1	43201	45201	tsrFM2_883	359	-	KF297339.1	43826	43840	MOTIF-1	+	361	KF297339.1	44101	44301	tsrFM2_883	359	-	650	487	205	145	KF297339.1	44200	44201	tsrFM2_883	0.707317	0.749231
KF297339.1	13482	15482	tsrFM2_789	144	-	KF297339.1	16247	16261	MOTIF-1	-	1765	KF297339.1	14382	14582	tsrFM2_789	144	-	938	918	229	162	KF297339.1	14481	14482	tsrFM2_789	0.707424	0.978678
KF297339.1	87105	89105	tsrFM2_281	11	+	KF297339.1	89796	89810	MOTIF-1	-	1691	KF297339.1	88005	88205	tsrFM2_281	11	+	452	450	119	133	KF297339.1	88105	88106	tsrFM2_281	1.11765	0.995575
KF297339.1	188743	190743	tsrFM2_1316	266	-	KF297339.1	190498	190512	MOTIF-1	+	755	KF297339.1	189643	189843	tsrFM2_1316	266	-	1635	1422	920	653	KF297339.1	189742	189743	tsrFM2_1316	0.709783	0.869725
KF297339.1	69365	71365	tsrFM2_963	14	-	KF297339.1	68787	68801	MOTIF-1	-	1564	KF297339.1	70265	70465	tsrFM2_963	14	-	4874	3256	386	431	KF297339.1	70364	70365	tsrFM2_963	1.11658	0.668034
KF297339.1	38491	40491	tsrFM2_867	49	-	KF297339.1	41448	41462	MOTIF-1	+	1957	KF297339.1	39391	39591	tsrFM2_867	49	-	1810	1747	250	279	KF297339.1	39490	39491	tsrFM2_867	1.116	0.965193
KF297339.1	205109	207109	tsrFM2_1358	95	-	KF297339.1	211509	211523	MOTIF-1	+	5400	KF297339.1	206009	206209	tsrFM2_1358	95	-	1753	2164	358	399	KF297339.1	206108	206109	tsrFM2_1358	1.11453	1.23446
KF297339.1	226890	228890	tsrFM2_1429	954	-	KF297339.1	227727	227741	MOTIF-1	+	149	KF297339.1	227790	227990	tsrFM2_1429	954	-	3757	3289	621	441	KF297339.1	227889	227890	tsrFM2_1429	0.710145	0.875433
KF297339.1	154681	156681	tsrFM2_478	35	+	KF297339.1	152680	152694	MOTIF-1	+	2987	KF297339.1	155581	155781	tsrFM2_478	35	+	334	257	80	89	KF297339.1	155681	155682	tsrFM2_478	1.1125	0.769461
KF297339.1	101744	103744	tsrFM2_1040	284	-	KF297339.1	102630	102644	MOTIF-1	-	100	KF297339.1	102644	102844	tsrFM2_1040	284	-	1832	1641	667	475	KF297339.1	102743	102744	tsrFM2_1040	0.712144	0.895742
KF297339.1	160311	162311	tsrFM2_498	133	+	KF297339.1	161941	161955	MOTIF-1	-	630	KF297339.1	161211	161411	tsrFM2_498	133	+	627	513	335	239	KF297339.1	161311	161312	tsrFM2_498	0.713433	0.818182
KF297339.1	136100	138100	tsrFM2_1151	88	-	KF297339.1	135399	135413	MOTIF-1	-	1687	KF297339.1	137000	137200	tsrFM2_1151	88	-	1341	1253	181	201	KF297339.1	137099	137100	tsrFM2_1151	1.1105	0.934377
KF297339.1	71243	73243	tsrFM2_231	1719	+	KF297339.1	74519	74533	MOTIF-1	+	2276	KF297339.1	72143	72343	tsrFM2_231	1719	+	2713	2364	8006	5714	KF297339.1	72243	72244	tsrFM2_231	0.713715	0.87136
KF297339.1	44233	46233	tsrFM2_886	42	-	KF297339.1	45658	45672	MOTIF-1	-	425	KF297339.1	45133	45333	tsrFM2_886	42	-	494	393	202	224	KF297339.1	45232	45233	tsrFM2_886	1.10891	0.795547
KF297339.1	14698	16698	tsrFM2_793	472	-	KF297339.1	16247	16261	MOTIF-1	-	549	KF297339.1	15598	15798	tsrFM2_793	472	-	1970	1942	600	429	KF297339.1	15697	15698	tsrFM2_793	0.715	0.985787
KF297339.1	220308	222308	tsrFM2_1404	76	-	KF297339.1	218061	218075	MOTIF-1	+	3233	KF297339.1	221208	221408	tsrFM2_1404	76	-	3461	2660	625	693	KF297339.1	221307	221308	tsrFM2_1404	1.1088	0.768564
KF297339.1	87120	89120	tsrFM2_1020	149	-	KF297339.1	89796	89810	MOTIF-1	-	1676	KF297339.1	88020	88220	tsrFM2_1020	149	-	1444	1202	489	351	KF297339.1	88119	88120	tsrFM2_1020	0.717791	0.83241
KF297339.1	205501	207501	tsrFM2_638	99	+	KF297339.1	211509	211523	MOTIF-1	+	5008	KF297339.1	206401	206601	tsrFM2_638	99	+	1928	1757	327	362	KF297339.1	206501	206502	tsrFM2_638	1.10703	0.911307
KF297339.1	161186	163186	tsrFM2_500	3754	+	KF297339.1	162041	162055	MOTIF-1	+	131	KF297339.1	162086	162286	tsrFM2_500	3754	+	4681	5337	9233	6630	KF297339.1	162186	162187	tsrFM2_500	0.718076	1.14014
KF297339.1	187418	189418	tsrFM2_587	25	+	KF297339.1	187931	187945	MOTIF-1	+	473	KF297339.1	188318	188518	tsrFM2_587	25	+	1509	1235	265	293	KF297339.1	188418	188419	tsrFM2_587	1.10566	0.818423
KF297339.1	118986	120986	tsrFM2_361	34	+	KF297339.1	119794	119808	MOTIF-1	+	178	KF297339.1	119886	120086	tsrFM2_361	34	+	2746	1756	87	96	KF297339.1	119986	119987	tsrFM2_361	1.10345	0.639476
KF297339.1	17338	19338	tsrFM2_58	826	+	KF297339.1	18086	18100	MOTIF-1	-	238	KF297339.1	18238	18438	tsrFM2_58	826	+	1677	1820	2171	1560	KF297339.1	18338	18339	tsrFM2_58	0.718563	1.08527
KF297339.1	27222	29222	tsrFM2_831	14	-	KF297339.1	27714	27728	MOTIF-1	-	494	KF297339.1	28122	28322	tsrFM2_831	14	-	834	792	39	43	KF297339.1	28221	28222	tsrFM2_831	1.10256	0.94964
KF297339.1	51763	53763	tsrFM2_171	54	+	KF297339.1	57298	57312	MOTIF-1	-	4535	KF297339.1	52663	52863	tsrFM2_171	54	+	1044	888	156	172	KF297339.1	52763	52764	tsrFM2_171	1.10256	0.850575
KF297339.1	108519	110519	tsrFM2_328	391	+	KF297339.1	108469	108483	MOTIF-1	+	1036	KF297339.1	109419	109619	tsrFM2_328	391	+	2054	1962	1264	909	KF297339.1	109519	109520	tsrFM2_328	0.719146	0.955209
KF297339.1	105316	107316	tsrFM2_316	1050	+	KF297339.1	106202	106216	MOTIF-1	+	100	KF297339.1	106216	106416	tsrFM2_316	1050	+	2268	2518	2056	1480	KF297339.1	106316	106317	tsrFM2_316	0.719844	1.11023
KF297339.1	158958	160958	tsrFM2_493	156	+	KF297339.1	161941	161955	MOTIF-1	-	1983	KF297339.1	159858	160058	tsrFM2_493	156	+	252	271	230	166	KF297339.1	159958	159959	tsrFM2_493	0.721739	1.0754
KF297339.1	175269	177269	tsrFM2_545	755	+	KF297339.1	175567	175581	MOTIF-1	-	688	KF297339.1	176169	176369	tsrFM2_545	755	+	316	490	498	360	KF297339.1	176269	176270	tsrFM2_545	0.722892	1.55063
KF297339.1	147310	149310	tsrFM2_1186	37	-	KF297339.1	149084	149098	MOTIF-1	+	774	KF297339.1	148210	148410	tsrFM2_1186	37	-	2011	1480	165	181	KF297339.1	148309	148310	tsrFM2_1186	1.09697	0.735952
KF297339.1	105252	107252	tsrFM2_1053	306	-	KF297339.1	106202	106216	MOTIF-1	+	36	KF297339.1	106152	106352	tsrFM2_1053	306	-	9172	9692	838	606	KF297339.1	106251	106252	tsrFM2_1053	0.72315	1.05669
KF297339.1	11202	13202	tsrFM2_36	164	+	KF297339.1	9338	9352	MOTIF-1	-	2850	KF297339.1	12102	12302	tsrFM2_36	164	+	1193	996	531	384	KF297339.1	12202	12203	tsrFM2_36	0.723164	0.83487
KF297339.1	47996	49996	tsrFM2_159	883	+	KF297339.1	45658	45672	MOTIF-1	-	3324	KF297339.1	48896	49096	tsrFM2_159	883	+	2891	2527	3916	2837	KF297339.1	48996	48997	tsrFM2_159	0.724464	0.874092
KF297339.1	32566	34566	tsrFM2_848	4985	-	KF297339.1	30727	30741	MOTIF-1	+	2825	KF297339.1	33466	33666	tsrFM2_848	4985	-	2851	2343	1009	732	KF297339.1	33565	33566	tsrFM2_848	0.725471	0.821817
KF297339.1	72545	74545	tsrFM2_974	84	-	KF297339.1	74519	74533	MOTIF-1	+	974	KF297339.1	73445	73645	tsrFM2_974	84	-	1803	1479	483	528	KF297339.1	73544	73545	tsrFM2_974	1.09317	0.8203
KF297339.1	198978	200978	tsrFM2_1347	122	-	KF297339.1	191552	191566	MOTIF-1	+	8412	KF297339.1	199878	200078	tsrFM2_1347	122	-	466	459	63	46	KF297339.1	199977	199978	tsrFM2_1347	0.730159	0.984979
KF297339.1	154218	156218	tsrFM2_1208	44	-	KF297339.1	152680	152694	MOTIF-1	+	2524	KF297339.1	155118	155318	tsrFM2_1208	44	-	1275	1068	108	118	KF297339.1	155217	155218	tsrFM2_1208	1.09259	0.837647
KF297339.1	131874	133874	tsrFM2_1137	430	-	KF297339.1	132823	132837	MOTIF-1	+	37	KF297339.1	132774	132974	tsrFM2_1137	430	-	2259	1849	526	385	KF297339.1	132873	132874	tsrFM2_1137	0.731939	0.818504
KF297339.1	227886	229886	tsrFM2_1432	744	-	KF297339.1	228659	228673	MOTIF-1	+	213	KF297339.1	228786	228986	tsrFM2_1432	744	-	6999	6496	653	479	KF297339.1	228885	228886	tsrFM2_1432	0.733538	0.928133
KF297339.1	81232	83232	tsrFM2_1002	99	-	KF297339.1	89796	89810	MOTIF-1	-	7564	KF297339.1	82132	82332	tsrFM2_1002	99	-	2244	1995	240	262	KF297339.1	82231	82232	tsrFM2_1002	1.09167	0.889037
KF297339.1	162854	164854	tsrFM2_505	103	+	KF297339.1	162041	162055	MOTIF-1	+	1799	KF297339.1	163754	163954	tsrFM2_505	103	+	997	933	196	144	KF297339.1	163854	163855	tsrFM2_505	0.734694	0.935807
KF297339.1	40550	42550	tsrFM2_875	903	-	KF297339.1	41448	41462	MOTIF-1	+	88	KF297339.1	41450	41650	tsrFM2_875	903	-	2681	2244	802	590	KF297339.1	41549	41550	tsrFM2_875	0.735661	0.837001
KF297339.1	50139	52139	tsrFM2_166	4190	+	KF297339.1	45658	45672	MOTIF-1	-	5467	KF297339.1	51039	51239	tsrFM2_166	4190	+	2221	2420	4428	3260	KF297339.1	51139	51140	tsrFM2_166	0.736224	1.0896
KF297339.1	70688	72688	tsrFM2_968	13	-	KF297339.1	74519	74533	MOTIF-1	+	2831	KF297339.1	71588	71788	tsrFM2_968	13	-	3845	3180	539	587	KF297339.1	71687	71688	tsrFM2_968	1.08905	0.827048
KF297339.1	80982	82982	tsrFM2_1001	16	-	KF297339.1	74519	74533	MOTIF-1	+	7449	KF297339.1	81882	82082	tsrFM2_1001	16	-	3156	2843	181	197	KF297339.1	81981	81982	tsrFM2_1001	1.0884	0.900824
KF297339.1	230591	232591	tsrFM2_1441	210	-	KF297339.1	232584	232598	MOTIF-1	+	993	KF297339.1	231491	231691	tsrFM2_1441	210	-	2536	2661	384	283	KF297339.1	231590	231591	tsrFM2_1441	0.736979	1.04929
KF297339.1	17284	19284	tsrFM2_801	1325	-	KF297339.1	18086	18100	MOTIF-1	-	184	KF297339.1	18184	18384	tsrFM2_801	1325	-	1536	1791	1366	1008	KF297339.1	18283	18284	tsrFM2_801	0.737921	1.16602
KF297339.1	203364	205364	tsrFM2_1353	18	-	KF297339.1	211509	211523	MOTIF-1	+	7145	KF297339.1	204264	204464	tsrFM2_1353	18	-	242	223	46	50	KF297339.1	204363	204364	tsrFM2_1353	1.08696	0.921488
KF297339.1	128635	130635	tsrFM2_390	757	+	KF297339.1	132823	132837	MOTIF-1	+	3188	KF297339.1	129535	129735	tsrFM2_390	757	+	1670	1434	1730	1281	KF297339.1	129635	129636	tsrFM2_390	0.740462	0.858683
KF297339.1	173951	175951	tsrFM2_541	191	+	KF297339.1	175402	175416	MOTIF-1	+	451	KF297339.1	174851	175051	tsrFM2_541	191	+	1930	1582	293	217	KF297339.1	174951	174952	tsrFM2_541	0.740614	0.819689
KF297339.1	228137	230137	tsrFM2_1433	895	-	KF297339.1	228659	228673	MOTIF-1	+	464	KF297339.1	229037	229237	tsrFM2_1433	895	-	4754	4484	627	465	KF297339.1	229136	229137	tsrFM2_1433	0.741627	0.943206
KF297339.1	145624	147624	tsrFM2_447	380	+	KF297339.1	149084	149098	MOTIF-1	+	2460	KF297339.1	146524	146724	tsrFM2_447	380	+	2104	1805	498	370	KF297339.1	146624	146625	tsrFM2_447	0.742972	0.85789
KF297339.1	11572	13572	tsrFM2_784	278	-	KF297339.1	9338	9352	MOTIF-1	-	3220	KF297339.1	12472	12672	tsrFM2_784	278	-	1330	1115	506	376	KF297339.1	12571	12572	tsrFM2_784	0.743083	0.838346
KF297339.1	182560	184560	tsrFM2_1295	246	-	KF297339.1	183135	183149	MOTIF-1	+	411	KF297339.1	183460	183660	tsrFM2_1295	246	-	1084	1125	1287	957	KF297339.1	183559	183560	tsrFM2_1295	0.74359	1.03782
KF297339.1	137049	139049	tsrFM2_418	237	+	KF297339.1	140612	140626	MOTIF-1	-	2563	KF297339.1	137949	138149	tsrFM2_418	237	+	2134	1929	1841	1369	KF297339.1	138049	138050	tsrFM2_418	0.743618	0.903936
KF297339.1	216551	218551	tsrFM2_1391	40	-	KF297339.1	218039	218053	MOTIF-1	-	488	KF297339.1	217451	217651	tsrFM2_1391	40	-	1850	1349	167	181	KF297339.1	217550	217551	tsrFM2_1391	1.08383	0.729189
KF297339.1	200361	202361	tsrFM2_631	58	+	KF297339.1	191552	191566	MOTIF-1	+	9795	KF297339.1	201261	201461	tsrFM2_631	58	+	804	875	84	91	KF297339.1	201361	201362	tsrFM2_631	1.08333	1.08831
KF297339.1	214842	216842	tsrFM2_667	76	+	KF297339.1	218039	218053	MOTIF-1	-	2197	KF297339.1	215742	215942	tsrFM2_667	76	+	374	297	135	146	KF297339.1	215842	215843	tsrFM2_667	1.08148	0.794118
KF297339.1	185949	187949	tsrFM2_1307	6947	-	KF297339.1	186541	186555	MOTIF-1	+	394	KF297339.1	186849	187049	tsrFM2_1307	6947	-	4307	4132	4214	3138	KF297339.1	186948	186949	tsrFM2_1307	0.744661	0.959368
KF297339.1	17493	19493	tsrFM2_802	512	-	KF297339.1	18086	18100	MOTIF-1	-	393	KF297339.1	18393	18593	tsrFM2_802	512	-	1554	1680	2344	1748	KF297339.1	18492	18493	tsrFM2_802	0.745734	1.08108
KF297339.1	46254	48254	tsrFM2_154	65	+	KF297339.1	45658	45672	MOTIF-1	-	1582	KF297339.1	47154	47354	tsrFM2_154	65	+	2078	1799	746	805	KF297339.1	47254	47255	tsrFM2_154	1.07909	0.865736
KF297339.1	48292	50292	tsrFM2_160	46	+	KF297339.1	45658	45672	MOTIF-1	-	3620	KF297339.1	49192	49392	tsrFM2_160	46	+	1638	1262	395	426	KF297339.1	49292	49293	tsrFM2_160	1.07848	0.770452
KF297339.1	123068	125068	tsrFM2_374	129	+	KF297339.1	123326	123340	MOTIF-1	-	728	KF297339.1	123968	124168	tsrFM2_374	129	+	1437	1159	233	174	KF297339.1	124068	124069	tsrFM2_374	0.746781	0.806541
KF297339.1	105651	107651	tsrFM2_1054	143	-	KF297339.1	106202	106216	MOTIF-1	+	435	KF297339.1	106551	106751	tsrFM2_1054	143	-	3240	3043	684	511	KF297339.1	106650	106651	tsrFM2_1054	0.747076	0.939198
KF297339.1	149834	151834	tsrFM2_462	68	+	KF297339.1	149084	149098	MOTIF-1	+	1736	KF297339.1	150734	150934	tsrFM2_462	68	+	622	537	91	98	KF297339.1	150834	150835	tsrFM2_462	1.07692	0.863344
KF297339.1	168259	170259	tsrFM2_520	72	+	KF297339.1	175402	175416	MOTIF-1	+	6143	KF297339.1	169159	169359	tsrFM2_520	72	+	954	803	118	127	KF297339.1	169259	169260	tsrFM2_520	1.07627	0.841719
KF297339.1	232532	234532	tsrFM2_1447	159	-	KF297339.1	232584	232598	MOTIF-1	+	934	KF297339.1	233432	233632	tsrFM2_1447	159	-	1416	1580	188	141	KF297339.1	233531	233532	tsrFM2_1447	0.75	1.11582
KF297339.1	179699	181699	tsrFM2_1284	1216	-	KF297339.1	180134	180148	MOTIF-1	+	551	KF297339.1	180599	180799	tsrFM2_1284	1216	-	1746	2188	1795	1347	KF297339.1	180698	180699	tsrFM2_1284	0.750418	1.25315
KF297339.1	200230	202230	tsrFM2_1351	19636	-	KF297339.1	191552	191566	MOTIF-1	+	9664	KF297339.1	201130	201330	tsrFM2_1351	19636	-	3003	3323	1271	961	KF297339.1	201229	201230	tsrFM2_1351	0.756098	1.10656
KF297339.1	114628	116628	tsrFM2_347	118	+	KF297339.1	117409	117423	MOTIF-1	+	1781	KF297339.1	115528	115728	tsrFM2_347	118	+	3421	2744	433	330	KF297339.1	115628	115629	tsrFM2_347	0.762125	0.802105
KF297339.1	162755	164755	tsrFM2_1234	298	-	KF297339.1	162041	162055	MOTIF-1	+	1700	KF297339.1	163655	163855	tsrFM2_1234	298	-	1175	1018	446	340	KF297339.1	163754	163755	tsrFM2_1234	0.762332	0.866383
KF297339.1	121013	123013	tsrFM2_367	93	+	KF297339.1	122631	122645	MOTIF-1	+	618	KF297339.1	121913	122113	tsrFM2_367	93	+	1199	933	153	164	KF297339.1	122013	122014	tsrFM2_367	1.0719	0.778148
KF297339.1	106439	108439	tsrFM2_1057	287	-	KF297339.1	108469	108483	MOTIF-1	+	1030	KF297339.1	107339	107539	tsrFM2_1057	287	-	5766	6012	1344	1028	KF297339.1	107438	107439	tsrFM2_1057	0.764881	1.04266
KF297339.1	26851	28851	tsrFM2_89	22054	+	KF297339.1	27714	27728	MOTIF-1	-	123	KF297339.1	27751	27951	tsrFM2_89	22054	+	14283	14035	22817	17471	KF297339.1	27851	27852	tsrFM2_89	0.765701	0.982637
KF297339.1	200604	202604	tsrFM2_632	83	+	KF297339.1	211509	211523	MOTIF-1	+	9905	KF297339.1	201504	201704	tsrFM2_632	83	+	351	268	85	91	KF297339.1	201604	201605	tsrFM2_632	1.07059	0.763533
KF297339.1	124879	126879	tsrFM2_379	152	+	KF297339.1	123326	123340	MOTIF-1	-	2539	KF297339.1	125779	125979	tsrFM2_379	152	+	1206	1130	201	154	KF297339.1	125879	125880	tsrFM2_379	0.766169	0.936982
KF297339.1	22394	24394	tsrFM2_816	99	-	KF297339.1	24391	24405	MOTIF-1	-	997	KF297339.1	23294	23494	tsrFM2_816	99	-	714	673	185	198	KF297339.1	23393	23394	tsrFM2_816	1.07027	0.942577
KF297339.1	157484	159484	tsrFM2_1218	94	-	KF297339.1	161941	161955	MOTIF-1	-	3457	KF297339.1	158384	158584	tsrFM2_1218	94	-	623	568	185	198	KF297339.1	158483	158484	tsrFM2_1218	1.07027	0.911717
KF297339.1	120312	122312	tsrFM2_1099	148	-	KF297339.1	122631	122645	MOTIF-1	+	1319	KF297339.1	121212	121412	tsrFM2_1099	148	-	2062	1587	274	210	KF297339.1	121311	121312	tsrFM2_1099	0.766423	0.769641
KF297339.1	104773	106773	tsrFM2_1051	41	-	KF297339.1	106202	106216	MOTIF-1	+	429	KF297339.1	105673	105873	tsrFM2_1051	41	-	3305	2579	274	293	KF297339.1	105772	105773	tsrFM2_1051	1.06934	0.780333
KF297339.1	21619	23619	tsrFM2_814	124	-	KF297339.1	24391	24405	MOTIF-1	-	1772	KF297339.1	22519	22719	tsrFM2_814	124	-	745	621	150	115	KF297339.1	22618	22619	tsrFM2_814	0.766667	0.833557
KF297339.1	43973	45973	tsrFM2_146	37	+	KF297339.1	45658	45672	MOTIF-1	-	685	KF297339.1	44873	45073	tsrFM2_146	37	+	1492	1326	205	219	KF297339.1	44973	44974	tsrFM2_146	1.06829	0.88874
KF297339.1	13280	15280	tsrFM2_43	845	+	KF297339.1	16247	16261	MOTIF-1	-	1967	KF297339.1	14180	14380	tsrFM2_43	845	+	2344	2013	1209	931	KF297339.1	14280	14281	tsrFM2_43	0.770058	0.858788
KF297339.1	228498	230498	tsrFM2_1434	1155	-	KF297339.1	228659	228673	MOTIF-1	+	825	KF297339.1	229398	229598	tsrFM2_1434	1155	-	3815	3225	2017	1554	KF297339.1	229497	229498	tsrFM2_1434	0.770451	0.845347
KF297339.1	133900	135900	tsrFM2_1144	42	-	KF297339.1	135399	135413	MOTIF-1	-	499	KF297339.1	134800	135000	tsrFM2_1144	42	-	1213	1225	151	161	KF297339.1	134899	134900	tsrFM2_1144	1.06623	1.00989
KF297339.1	208571	210571	tsrFM2_647	19	+	KF297339.1	211509	211523	MOTIF-1	+	1938	KF297339.1	209471	209671	tsrFM2_647	19	+	439	435	151	161	KF297339.1	209571	209572	tsrFM2_647	1.06623	0.990888
KF297339.1	145670	147670	tsrFM2_1180	218	-	KF297339.1	149084	149098	MOTIF-1	+	2414	KF297339.1	146570	146770	tsrFM2_1180	218	-	1910	1613	666	514	KF297339.1	146669	146670	tsrFM2_1180	0.771772	0.844503
KF297339.1	157359	159359	tsrFM2_487	231	+	KF297339.1	161941	161955	MOTIF-1	-	3582	KF297339.1	158259	158459	tsrFM2_487	231	+	216	195	241	186	KF297339.1	158359	158360	tsrFM2_487	0.771784	0.902778
KF297339.1	217398	219398	tsrFM2_1394	114	-	KF297339.1	218061	218075	MOTIF-1	+	323	KF297339.1	218298	218498	tsrFM2_1394	114	-	1740	1405	313	242	KF297339.1	218397	218398	tsrFM2_1394	0.773163	0.807471
KF297339.1	186826	188826	tsrFM2_585	187	+	KF297339.1	187931	187945	MOTIF-1	+	105	KF297339.1	187726	187926	tsrFM2_585	187	+	2794	2278	373	289	KF297339.1	187826	187827	tsrFM2_585	0.774799	0.815319
KF297339.1	130447	132447	tsrFM2_396	108	+	KF297339.1	132823	132837	MOTIF-1	+	1376	KF297339.1	131347	131547	tsrFM2_396	108	+	1454	1218	356	276	KF297339.1	131447	131448	tsrFM2_396	0.775281	0.837689
KF297339.1	26874	28874	tsrFM2_830	152	-	KF297339.1	27714	27728	MOTIF-1	-	146	KF297339.1	27774	27974	tsrFM2_830	152	-	1219	1138	530	411	KF297339.1	27873	27874	tsrFM2_830	0.775472	0.933552
KF297339.1	135211	137211	tsrFM2_411	487	+	KF297339.1	135399	135413	MOTIF-1	-	798	KF297339.1	136111	136311	tsrFM2_411	487	+	2523	2278	1944	1509	KF297339.1	136211	136212	tsrFM2_411	0.776235	0.902893
KF297339.1	4421	6421	tsrFM2_757	264	-	KF297339.1	5782	5796	MOTIF-1	+	361	KF297339.1	5321	5521	tsrFM2_757	264	-	8186	11303	6624	5142	KF297339.1	5420	5421	tsrFM2_757	0.776268	1.38077
KF297339.1	125132	127132	tsrFM2_1115	1303	-	KF297339.1	123326	123340	MOTIF-1	-	2792	KF297339.1	126032	126232	tsrFM2_1115	1303	-	2500	2277	3696	2871	KF297339.1	126131	126132	tsrFM2_1115	0.776786	0.9108
KF297339.1	226068	228068	tsrFM2_1426	115	-	KF297339.1	227727	227741	MOTIF-1	+	659	KF297339.1	226968	227168	tsrFM2_1426	115	-	3612	3106	466	362	KF297339.1	227067	227068	tsrFM2_1426	0.776824	0.859911
KF297339.1	151645	153645	tsrFM2_468	116	+	KF297339.1	152680	152694	MOTIF-1	+	35	KF297339.1	152545	152745	tsrFM2_468	116	+	366	250	90	70	KF297339.1	152645	152646	tsrFM2_468	0.777778	0.68306
KF297339.1	162466	164466	tsrFM2_1233	132	-	KF297339.1	162041	162055	MOTIF-1	+	1411	KF297339.1	163366	163566	tsrFM2_1233	132	-	1002	775	135	105	KF297339.1	163465	163466	tsrFM2_1233	0.777778	0.773453
KF297339.1	142390	144390	tsrFM2_436	24	+	KF297339.1	141975	141989	MOTIF-1	+	1401	KF297339.1	143290	143490	tsrFM2_436	24	+	1778	1465	134	142	KF297339.1	143390	143391	tsrFM2_436	1.0597	0.82396
KF297339.1	153983	155983	tsrFM2_1207	431	-	KF297339.1	152680	152694	MOTIF-1	+	2289	KF297339.1	154883	155083	tsrFM2_1207	431	-	1413	1177	248	193	KF297339.1	154982	154983	tsrFM2_1207	0.778226	0.832979
KF297339.1	64395	66395	tsrFM2_948	77	-	KF297339.1	64024	64038	MOTIF-1	+	1357	KF297339.1	65295	65495	tsrFM2_948	77	-	1279	1203	188	199	KF297339.1	65394	65395	tsrFM2_948	1.05851	0.940579
KF297339.1	232661	234661	tsrFM2_729	122	+	KF297339.1	232584	232598	MOTIF-1	+	1063	KF297339.1	233561	233761	tsrFM2_729	122	+	557	559	59	46	KF297339.1	233661	233662	tsrFM2_729	0.779661	1.00359
KF297339.1	78027	80027	tsrFM2_991	30	-	KF297339.1	74519	74533	MOTIF-1	+	4494	KF297339.1	78927	79127	tsrFM2_991	30	-	3824	3110	283	299	KF297339.1	79026	79027	tsrFM2_991	1.05654	0.813285
KF297339.1	218926	220926	tsrFM2_1399	2727	-	KF297339.1	218061	218075	MOTIF-1	+	1851	KF297339.1	219826	220026	tsrFM2_1399	2727	-	2617	2038	1877	1464	KF297339.1	219925	219926	tsrFM2_1399	0.779968	0.778754
KF297339.1	228755	230755	tsrFM2_1435	2688	-	KF297339.1	228659	228673	MOTIF-1	+	1082	KF297339.1	229655	229855	tsrFM2_1435	2688	-	5754	6863	15103	11794	KF297339.1	229754	229755	tsrFM2_1435	0.780904	1.19274
KF297339.1	156595	158595	tsrFM2_484	387	+	KF297339.1	161941	161955	MOTIF-1	-	4346	KF297339.1	157495	157695	tsrFM2_484	387	+	374	358	366	286	KF297339.1	157595	157596	tsrFM2_484	0.781421	0.957219
KF297339.1	188033	190033	tsrFM2_589	42	+	KF297339.1	187931	187945	MOTIF-1	+	1088	KF297339.1	188933	189133	tsrFM2_589	42	+	1376	1109	161	170	KF297339.1	189033	189034	tsrFM2_589	1.0559	0.805959
KF297339.1	221594	223594	tsrFM2_691	81	+	KF297339.1	225934	225948	MOTIF-1	-	3340	KF297339.1	222494	222694	tsrFM2_691	81	+	1072	805	215	227	KF297339.1	222594	222595	tsrFM2_691	1.05581	0.750933
KF297339.1	23809	25809	tsrFM2_821	1017	-	KF297339.1	24469	24483	MOTIF-1	+	326	KF297339.1	24709	24909	tsrFM2_821	1017	-	1020	1022	1215	950	KF297339.1	24808	24809	tsrFM2_821	0.781893	1.00196
KF297339.1	161260	163260	tsrFM2_1230	441	-	KF297339.1	162041	162055	MOTIF-1	+	205	KF297339.1	162160	162360	tsrFM2_1230	441	-	3291	3025	1568	1227	KF297339.1	162259	162260	tsrFM2_1230	0.782526	0.919174
KF297339.1	153833	155833	tsrFM2_475	40	+	KF297339.1	152680	152694	MOTIF-1	+	2139	KF297339.1	154733	154933	tsrFM2_475	40	+	355	300	148	156	KF297339.1	154833	154834	tsrFM2_475	1.05405	0.84507
KF297339.1	198746	200746	tsrFM2_1346	85	-	KF297339.1	191552	191566	MOTIF-1	+	8180	KF297339.1	199646	199846	tsrFM2_1346	85	-	493	509	93	98	KF297339.1	199745	199746	tsrFM2_1346	1.05376	1.03245
KF297339.1	207010	209010	tsrFM2_1364	22	-	KF297339.1	211509	211523	MOTIF-1	+	3499	KF297339.1	207910	208110	tsrFM2_1364	22	-	725	527	95	100	KF297339.1	208009	208010	tsrFM2_1364	1.05263	0.726897
KF297339.1	51037	53037	tsrFM2_906	11	-	KF297339.1	57298	57312	MOTIF-1	-	5261	KF297339.1	51937	52137	tsrFM2_906	11	-	762	674	290	305	KF297339.1	52036	52037	tsrFM2_906	1.05172	0.884514
KF297339.1	107432	109432	tsrFM2_324	68	+	KF297339.1	108469	108483	MOTIF-1	+	37	KF297339.1	108332	108532	tsrFM2_324	68	+	3867	3927	585	615	KF297339.1	108432	108433	tsrFM2_324	1.05128	1.01552
KF297339.1	138169	140169	tsrFM2_422	339	+	KF297339.1	140612	140626	MOTIF-1	-	1443	KF297339.1	139069	139269	tsrFM2_422	339	+	3001	2541	1308	1025	KF297339.1	139169	139170	tsrFM2_422	0.783639	0.846718
KF297339.1	107019	109019	tsrFM2_322	1403	+	KF297339.1	108469	108483	MOTIF-1	+	450	KF297339.1	107919	108119	tsrFM2_322	1403	+	7570	7008	4233	3327	KF297339.1	108019	108020	tsrFM2_322	0.785967	0.92576
KF297339.1	198135	200135	tsrFM2_1344	85	-	KF297339.1	191552	191566	MOTIF-1	+	7569	KF297339.1	199035	199235	tsrFM2_1344	85	-	466	440	62	65	KF297339.1	199134	199135	tsrFM2_1344	1.04839	0.944206
KF297339.1	59253	61253	tsrFM2_194	18	+	KF297339.1	57442	57456	MOTIF-1	-	2797	KF297339.1	60153	60353	tsrFM2_194	18	+	764	579	105	110	KF297339.1	60253	60254	tsrFM2_194	1.04762	0.757853
KF297339.1	111002	113002	tsrFM2_335	3823	+	KF297339.1	113348	113362	MOTIF-1	+	1346	KF297339.1	111902	112102	tsrFM2_335	3823	+	7786	6853	24531	19306	KF297339.1	112002	112003	tsrFM2_335	0.787004	0.88017
KF297339.1	2558	4558	tsrFM2_7	11	+	KF297339.1	3847	3861	MOTIF-1	-	289	KF297339.1	3458	3658	tsrFM2_7	11	+	634	806	43	45	KF297339.1	3558	3559	tsrFM2_7	1.04651	1.27129
KF297339.1	26157	28157	tsrFM2_87	449	+	KF297339.1	27714	27728	MOTIF-1	-	557	KF297339.1	27057	27257	tsrFM2_87	449	+	1009	1065	609	480	KF297339.1	27157	27158	tsrFM2_87	0.788177	1.0555
KF297339.1	35201	37201	tsrFM2_117	89	+	KF297339.1	41448	41462	MOTIF-1	+	5247	KF297339.1	36101	36301	tsrFM2_117	89	+	1722	1690	253	264	KF297339.1	36201	36202	tsrFM2_117	1.04348	0.981417
KF297339.1	217943	219943	tsrFM2_677	399	+	KF297339.1	218061	218075	MOTIF-1	+	868	KF297339.1	218843	219043	tsrFM2_677	399	+	633	721	252	199	KF297339.1	218943	218944	tsrFM2_677	0.789683	1.13902
KF297339.1	75983	77983	tsrFM2_985	169	-	KF297339.1	74519	74533	MOTIF-1	+	2450	KF297339.1	76883	77083	tsrFM2_985	169	-	1825	1497	395	312	KF297339.1	76982	76983	tsrFM2_985	0.789873	0.820274
KF297339.1	42173	44173	tsrFM2_140	191	+	KF297339.1	42525	42539	MOTIF-1	+	634	KF297339.1	43073	43273	tsrFM2_140	191	+	1088	991	348	275	KF297339.1	43173	43174	tsrFM2_140	0.79023	0.910846
KF297339.1	122063	124063	tsrFM2_370	1403	+	KF297339.1	123326	123340	MOTIF-1	-	263	KF297339.1	122963	123163	tsrFM2_370	1403	+	2677	2442	3437	2717	KF297339.1	123063	123064	tsrFM2_370	0.790515	0.912215
KF297339.1	146161	148161	tsrFM2_449	356	+	KF297339.1	149084	149098	MOTIF-1	+	1923	KF297339.1	147061	147261	tsrFM2_449	356	+	2740	1747	282	223	KF297339.1	147161	147162	tsrFM2_449	0.79078	0.637591
KF297339.1	104572	106572	tsrFM2_1050	11	-	KF297339.1	106202	106216	MOTIF-1	+	630	KF297339.1	105472	105672	tsrFM2_1050	11	-	1731	1457	126	131	KF297339.1	105571	105572	tsrFM2_1050	1.03968	0.84171
KF297339.1	18795	20795	tsrFM2_62	572	+	KF297339.1	20685	20699	MOTIF-1	-	890	KF297339.1	19695	19895	tsrFM2_62	572	+	1138	1146	297	235	KF297339.1	19795	19796	tsrFM2_62	0.791246	1.00703
KF297339.1	43587	45587	tsrFM2_884	98	-	KF297339.1	43826	43840	MOTIF-1	+	747	KF297339.1	44487	44687	tsrFM2_884	98	-	527	415	180	187	KF297339.1	44586	44587	tsrFM2_884	1.03889	0.787476
KF297339.1	132948	134948	tsrFM2_405	93	+	KF297339.1	132823	132837	MOTIF-1	+	1111	KF297339.1	133848	134048	tsrFM2_405	93	+	1888	1539	559	580	KF297339.1	133948	133949	tsrFM2_405	1.03757	0.815148
KF297339.1	20574	22574	tsrFM2_811	3206	-	KF297339.1	20685	20699	MOTIF-1	-	875	KF297339.1	21474	21674	tsrFM2_811	3206	-	1962	2176	4919	3894	KF297339.1	21573	21574	tsrFM2_811	0.791624	1.10907
KF297339.1	103148	105148	tsrFM2_1045	16	-	KF297339.1	103112	103126	MOTIF-1	-	1022	KF297339.1	104048	104248	tsrFM2_1045	16	-	1512	1425	241	250	KF297339.1	104147	104148	tsrFM2_1045	1.03734	0.94246
KF297339.1	84778	86778	tsrFM2_273	25	+	KF297339.1	89796	89810	MOTIF-1	-	4018	KF297339.1	85678	85878	tsrFM2_273	25	+	457	369	54	56	KF297339.1	85778	85779	tsrFM2_273	1.03704	0.80744
KF297339.1	119888	121888	tsrFM2_1098	2461	-	KF297339.1	119794	119808	MOTIF-1	+	1080	KF297339.1	120788	120988	tsrFM2_1098	2461	-	4526	5326	13940	11045	KF297339.1	120887	120888	tsrFM2_1098	0.792324	1.17676
KF297339.1	21745	23745	tsrFM2_72	17	+	KF297339.1	24391	24405	MOTIF-1	-	1646	KF297339.1	22645	22845	tsrFM2_72	17	+	874	642	281	291	KF297339.1	22745	22746	tsrFM2_72	1.03559	0.734554
KF297339.1	106374	108374	tsrFM2_320	9325	+	KF297339.1	108469	108483	MOTIF-1	+	1095	KF297339.1	107274	107474	tsrFM2_320	9325	+	6087	5776	20292	16084	KF297339.1	107374	107375	tsrFM2_320	0.792628	0.948908
KF297339.1	159027	161027	tsrFM2_1223	11	-	KF297339.1	161941	161955	MOTIF-1	-	1914	KF297339.1	159927	160127	tsrFM2_1223	11	-	600	509	90	93	KF297339.1	160026	160027	tsrFM2_1223	1.03333	0.848333
KF297339.1	36486	38486	tsrFM2_121	62	+	KF297339.1	41448	41462	MOTIF-1	+	3962	KF297339.1	37386	37586	tsrFM2_121	62	+	1936	1934	508	524	KF297339.1	37486	37487	tsrFM2_121	1.0315	0.998967
KF297339.1	82590	84590	tsrFM2_1007	62	-	KF297339.1	89796	89810	MOTIF-1	-	6206	KF297339.1	83490	83690	tsrFM2_1007	62	-	2212	1953	384	396	KF297339.1	83589	83590	tsrFM2_1007	1.03125	0.882911
KF297339.1	219742	221742	tsrFM2_1402	79	-	KF297339.1	218061	218075	MOTIF-1	+	2667	KF297339.1	220642	220842	tsrFM2_1402	79	-	2155	1594	353	364	KF297339.1	220741	220742	tsrFM2_1402	1.03116	0.739675
KF297339.1	59819	61819	tsrFM2_933	56	-	KF297339.1	64024	64038	MOTIF-1	+	3205	KF297339.1	60719	60919	tsrFM2_933	56	-	1759	1648	517	533	KF297339.1	60818	60819	tsrFM2_933	1.03095	0.936896
KF297339.1	152997	154997	tsrFM2_473	17	+	KF297339.1	152680	152694	MOTIF-1	+	1303	KF297339.1	153897	154097	tsrFM2_473	17	+	327	249	65	67	KF297339.1	153997	153998	tsrFM2_473	1.03077	0.761468
KF297339.1	46657	48657	tsrFM2_894	85	-	KF297339.1	45658	45672	MOTIF-1	-	1985	KF297339.1	47557	47757	tsrFM2_894	85	-	590	441	131	135	KF297339.1	47656	47657	tsrFM2_894	1.03053	0.747458
KF297339.1	154453	156453	tsrFM2_477	41	+	KF297339.1	152680	152694	MOTIF-1	+	2759	KF297339.1	155353	155553	tsrFM2_477	41	+	371	320	134	138	KF297339.1	155453	155454	tsrFM2_477	1.02985	0.862534
KF297339.1	61626	63626	tsrFM2_201	64	+	KF297339.1	64024	64038	MOTIF-1	+	1398	KF297339.1	62526	62726	tsrFM2_201	64	+	824	594	573	590	KF297339.1	62626	62627	tsrFM2_201	1.02967	0.720874
KF297339.1	188530	190530	tsrFM2_591	14	+	KF297339.1	190498	190512	MOTIF-1	+	968	KF297339.1	189430	189630	tsrFM2_591	14	+	1554	1151	372	383	KF297339.1	189530	189531	tsrFM2_591	1.02957	0.740669
KF297339.1	179937	181937	tsrFM2_1285	3186	-	KF297339.1	180134	180148	MOTIF-1	+	789	KF297339.1	180837	181037	tsrFM2_1285	3186	-	2442	3135	1629	1292	KF297339.1	180936	180937	tsrFM2_1285	0.793125	1.28378
KF297339.1	231979	233979	tsrFM2_1445	98	-	KF297339.1	232584	232598	MOTIF-1	+	381	KF297339.1	232879	233079	tsrFM2_1445	98	-	1025	954	209	215	KF297339.1	232978	232979	tsrFM2_1445	1.02871	0.930732
KF297339.1	140896	142896	tsrFM2_1166	382	-	KF297339.1	141975	141989	MOTIF-1	+	79	KF297339.1	141796	141996	tsrFM2_1166	382	-	620	612	454	361	KF297339.1	141895	141896	tsrFM2_1166	0.795154	0.987097
KF297339.1	144760	146760	tsrFM2_1177	228	-	KF297339.1	149084	149098	MOTIF-1	+	3324	KF297339.1	145660	145860	tsrFM2_1177	228	-	1397	1254	284	226	KF297339.1	145759	145760	tsrFM2_1177	0.795775	0.897638
KF297339.1	12652	14652	tsrFM2_787	318	-	KF297339.1	16247	16261	MOTIF-1	-	2595	KF297339.1	13552	13752	tsrFM2_787	318	-	1090	971	574	457	KF297339.1	13651	13652	tsrFM2_787	0.796167	0.890826
KF297339.1	55973	57973	tsrFM2_183	12	+	KF297339.1	57298	57312	MOTIF-1	-	325	KF297339.1	56873	57073	tsrFM2_183	12	+	336	355	77	79	KF297339.1	56973	56974	tsrFM2_183	1.02597	1.05655
KF297339.1	218251	220251	tsrFM2_678	110	+	KF297339.1	218061	218075	MOTIF-1	+	1176	KF297339.1	219151	219351	tsrFM2_678	110	+	499	550	167	133	KF297339.1	219251	219252	tsrFM2_678	0.796407	1.1022
KF297339.1	152997	154997	tsrFM2_1204	28	-	KF297339.1	152680	152694	MOTIF-1	+	1303	KF297339.1	153897	154097	tsrFM2_1204	28	-	1276	951	721	739	KF297339.1	153996	153997	tsrFM2_1204	1.02497	0.745298
KF297339.1	22854	24854	tsrFM2_818	97	-	KF297339.1	24391	24405	MOTIF-1	-	537	KF297339.1	23754	23954	tsrFM2_818	97	-	647	623	204	209	KF297339.1	23853	23854	tsrFM2_818	1.02451	0.962906
KF297339.1	230646	232646	tsrFM2_722	77	+	KF297339.1	232584	232598	MOTIF-1	+	938	KF297339.1	231546	231746	tsrFM2_722	77	+	1321	1211	245	251	KF297339.1	231646	231647	tsrFM2_722	1.02449	0.91673
KF297339.1	110944	112944	tsrFM2_1072	2005	-	KF297339.1	113348	113362	MOTIF-1	+	1404	KF297339.1	111844	112044	tsrFM2_1072	2005	-	2482	2670	7885	6280	KF297339.1	111943	111944	tsrFM2_1072	0.796449	1.07575
KF297339.1	136674	138674	tsrFM2_417	3848	+	KF297339.1	135399	135413	MOTIF-1	-	2261	KF297339.1	137574	137774	tsrFM2_417	3848	+	5910	5284	15883	12672	KF297339.1	137674	137675	tsrFM2_417	0.797834	0.894078
KF297339.1	148866	150866	tsrFM2_458	98	+	KF297339.1	149084	149098	MOTIF-1	+	768	KF297339.1	149766	149966	tsrFM2_458	98	+	1312	918	644	658	KF297339.1	149866	149867	tsrFM2_458	1.02174	0.699695
KF297339.1	75198	77198	tsrFM2_245	29	+	KF297339.1	74519	74533	MOTIF-1	+	1665	KF297339.1	76098	76298	tsrFM2_245	29	+	509	446	145	148	KF297339.1	76198	76199	tsrFM2_245	1.02069	0.876228
KF297339.1	185993	187993	tsrFM2_582	161	+	KF297339.1	186541	186555	MOTIF-1	+	438	KF297339.1	186893	187093	tsrFM2_582	161	+	1566	1307	263	210	KF297339.1	186993	186994	tsrFM2_582	0.798479	0.83461
KF297339.1	80393	82393	tsrFM2_999	26	-	KF297339.1	74519	74533	MOTIF-1	+	6860	KF297339.1	81293	81493	tsrFM2_999	26	-	1705	1347	100	102	KF297339.1	81392	81393	tsrFM2_999	1.02	0.790029
KF297339.1	231409	233409	tsrFM2_725	21410	+	KF297339.1	232584	232598	MOTIF-1	+	175	KF297339.1	232309	232509	tsrFM2_725	21410	+	3053	3334	1332	1065	KF297339.1	232409	232410	tsrFM2_725	0.79955	1.09204
KF297339.1	129342	131342	tsrFM2_392	210	+	KF297339.1	132823	132837	MOTIF-1	+	2481	KF297339.1	130242	130442	tsrFM2_392	210	+	1411	1166	492	394	KF297339.1	130342	130343	tsrFM2_392	0.800813	0.826364
KF297339.1	154723	156723	tsrFM2_1209	4653	-	KF297339.1	152680	152694	MOTIF-1	+	3029	KF297339.1	155623	155823	tsrFM2_1209	4653	-	3435	3163	7672	6147	KF297339.1	155722	155723	tsrFM2_1209	0.801225	0.920815
KF297339.1	106771	108771	tsrFM2_1058	132	-	KF297339.1	108469	108483	MOTIF-1	+	698	KF297339.1	107671	107871	tsrFM2_1058	132	-	2479	2624	1611	1291	KF297339.1	107770	107771	tsrFM2_1058	0.801366	1.05849
KF297339.1	222142	224142	tsrFM2_1411	177	-	KF297339.1	225934	225948	MOTIF-1	-	2792	KF297339.1	223042	223242	tsrFM2_1411	177	-	2572	2189	932	748	KF297339.1	223141	223142	tsrFM2_1411	0.802575	0.851089
KF297339.1	105001	107001	tsrFM2_1052	277	-	KF297339.1	106202	106216	MOTIF-1	+	201	KF297339.1	105901	106101	tsrFM2_1052	277	-	3672	2794	750	602	KF297339.1	106000	106001	tsrFM2_1052	0.802667	0.760893
KF297339.1	31541	33541	tsrFM2_105	55	+	KF297339.1	30727	30741	MOTIF-1	+	1800	KF297339.1	32441	32641	tsrFM2_105	55	+	2420	2589	611	621	KF297339.1	32541	32542	tsrFM2_105	1.01637	1.06983
KF297339.1	148666	150666	tsrFM2_1191	674	-	KF297339.1	149084	149098	MOTIF-1	+	568	KF297339.1	149566	149766	tsrFM2_1191	674	-	3227	2247	508	408	KF297339.1	149665	149666	tsrFM2_1191	0.80315	0.696312
KF297339.1	142712	144712	tsrFM2_437	17	+	KF297339.1	141975	141989	MOTIF-1	+	1723	KF297339.1	143612	143812	tsrFM2_437	17	+	2191	1838	135	137	KF297339.1	143712	143713	tsrFM2_437	1.01481	0.838886
KF297339.1	205749	207749	tsrFM2_1360	21	-	KF297339.1	211509	211523	MOTIF-1	+	4760	KF297339.1	206649	206849	tsrFM2_1360	21	-	1094	1365	631	640	KF297339.1	206748	206749	tsrFM2_1360	1.01426	1.24771
KF297339.1	191040	193040	tsrFM2_1324	105	-	KF297339.1	191552	191566	MOTIF-1	+	474	KF297339.1	191940	192140	tsrFM2_1324	105	-	888	781	1084	872	KF297339.1	192039	192040	tsrFM2_1324	0.804428	0.879505
KF297339.1	71827	73827	tsrFM2_972	14	-	KF297339.1	74519	74533	MOTIF-1	+	1692	KF297339.1	72727	72927	tsrFM2_972	14	-	1863	1539	370	375	KF297339.1	72826	72827	tsrFM2_972	1.01351	0.826087
KF297339.1	40699	42699	tsrFM2_135	883	+	KF297339.1	41448	41462	MOTIF-1	+	237	KF297339.1	41599	41799	tsrFM2_135	883	+	2344	2002	1353	1089	KF297339.1	41699	41700	tsrFM2_135	0.804878	0.854096
KF297339.1	81846	83846	tsrFM2_265	53	+	KF297339.1	89796	89810	MOTIF-1	-	6950	KF297339.1	82746	82946	tsrFM2_265	53	+	593	500	171	173	KF297339.1	82846	82847	tsrFM2_265	1.0117	0.84317
KF297339.1	90858	92858	tsrFM2_293	305	+	KF297339.1	92515	92529	MOTIF-1	-	657	KF297339.1	91758	91958	tsrFM2_293	305	+	1671	986	1187	957	KF297339.1	91858	91859	tsrFM2_293	0.806234	0.590066
KF297339.1	71190	73190	tsrFM2_970	547	-	KF297339.1	74519	74533	MOTIF-1	+	2329	KF297339.1	72090	72290	tsrFM2_970	547	-	3711	2937	3146	2538	KF297339.1	72189	72190	tsrFM2_970	0.806739	0.791431
KF297339.1	194630	196630	tsrFM2_1332	53	-	KF297339.1	191552	191566	MOTIF-1	+	4064	KF297339.1	195530	195730	tsrFM2_1332	53	-	681	689	190	192	KF297339.1	195629	195630	tsrFM2_1332	1.01053	1.01175
KF297339.1	86103	88103	tsrFM2_277	18	+	KF297339.1	89796	89810	MOTIF-1	-	2693	KF297339.1	87003	87203	tsrFM2_277	18	+	351	300	97	98	KF297339.1	87103	87104	tsrFM2_277	1.01031	0.854701
KF297339.1	11996	13996	tsrFM2_785	525	-	KF297339.1	16247	16261	MOTIF-1	-	3251	KF297339.1	12896	13096	tsrFM2_785	525	-	1132	1105	430	347	KF297339.1	12995	12996	tsrFM2_785	0.806977	0.976148
KF297339.1	57413	59413	tsrFM2_188	484	+	KF297339.1	57442	57456	MOTIF-1	-	957	KF297339.1	58313	58513	tsrFM2_188	484	+	973	849	908	733	KF297339.1	58413	58414	tsrFM2_188	0.807269	0.872559
KF297339.1	12024	14024	tsrFM2_39	1941	+	KF297339.1	16247	16261	MOTIF-1	-	3223	KF297339.1	12924	13124	tsrFM2_39	1941	+	1756	1705	2024	1636	KF297339.1	13024	13025	tsrFM2_39	0.8083	0.970957
KF297339.1	186965	188965	tsrFM2_1310	329	-	KF297339.1	187931	187945	MOTIF-1	+	20	KF297339.1	187865	188065	tsrFM2_1310	329	-	1752	1575	434	351	KF297339.1	187964	187965	tsrFM2_1310	0.808756	0.898973
KF297339.1	128818	130818	tsrFM2_1126	15	-	KF297339.1	132823	132837	MOTIF-1	+	3005	KF297339.1	129718	129918	tsrFM2_1126	15	-	1766	1608	6500	6557	KF297339.1	129817	129818	tsrFM2_1126	1.00877	0.910532
KF297339.1	117296	119296	tsrFM2_356	355	+	KF297339.1	118471	118485	MOTIF-1	-	175	KF297339.1	118196	118396	tsrFM2_356	355	+	5490	4303	4037	3266	KF297339.1	118296	118297	tsrFM2_356	0.809017	0.783789
KF297339.1	10271	12271	tsrFM2_33	109	+	KF297339.1	9338	9352	MOTIF-1	-	1919	KF297339.1	11171	11371	tsrFM2_33	109	+	1003	827	152	123	KF297339.1	11271	11272	tsrFM2_33	0.809211	0.824526
KF297339.1	124160	126160	tsrFM2_1112	142	-	KF297339.1	123326	123340	MOTIF-1	-	1820	KF297339.1	125060	125260	tsrFM2_1112	142	-	1765	1539	679	550	KF297339.1	125159	125160	tsrFM2_1112	0.810015	0.871955
KF297339.1	235987	237987	tsrFM2_741	30	+	KF297339.1	232584	232598	MOTIF-1	+	4389	KF297339.1	236887	237087	tsrFM2_741	30	+	536	519	276	278	KF297339.1	236987	236988	tsrFM2_741	1.00725	0.968284
KF297339.1	17659	19659	tsrFM2_59	1612	+	KF297339.1	18086	18100	MOTIF-1	-	559	KF297339.1	18559	18759	tsrFM2_59	1612	+	1072	1223	1675	1358	KF297339.1	18659	18660	tsrFM2_59	0.810746	1.14086
KF297339.1	169711	171711	tsrFM2_526	70	+	KF297339.1	175402	175416	MOTIF-1	+	4691	KF297339.1	170611	170811	tsrFM2_526	70	+	1281	1134	148	149	KF297339.1	170711	170712	tsrFM2_526	1.00676	0.885246
KF297339.1	170717	172717	tsrFM2_1255	17	-	KF297339.1	175402	175416	MOTIF-1	+	3685	KF297339.1	171617	171817	tsrFM2_1255	17	-	807	751	390	392	KF297339.1	171716	171717	tsrFM2_1255	1.00513	0.930607
KF297339.1	84103	86103	tsrFM2_1011	15	-	KF297339.1	89796	89810	MOTIF-1	-	4693	KF297339.1	85003	85203	tsrFM2_1011	15	-	1291	1131	200	201	KF297339.1	85102	85103	tsrFM2_1011	1.005	0.876065
KF297339.1	51702	53702	tsrFM2_908	16	-	KF297339.1	57298	57312	MOTIF-1	-	4596	KF297339.1	52602	52802	tsrFM2_908	16	-	1738	1173	434	436	KF297339.1	52701	52702	tsrFM2_908	1.00461	0.674914
KF297339.1	56786	58786	tsrFM2_186	118	+	KF297339.1	57442	57456	MOTIF-1	-	330	KF297339.1	57686	57886	tsrFM2_186	118	+	401	406	222	180	KF297339.1	57786	57787	tsrFM2_186	0.810811	1.01247
KF297339.1	36061	38061	tsrFM2_860	46	-	KF297339.1	41448	41462	MOTIF-1	+	4387	KF297339.1	36961	37161	tsrFM2_860	46	-	1843	1676	258	259	KF297339.1	37060	37061	tsrFM2_860	1.00388	0.909387
KF297339.1	231017	233017	tsrFM2_1442	1850	-	KF297339.1	232584	232598	MOTIF-1	+	567	KF297339.1	231917	232117	tsrFM2_1442	1850	-	3168	2796	1007	817	KF297339.1	232016	232017	tsrFM2_1442	0.811321	0.882576
KF297339.1	42881	44881	tsrFM2_882	4624	-	KF297339.1	43826	43840	MOTIF-1	+	41	KF297339.1	43781	43981	tsrFM2_882	4624	-	8887	11504	27199	22071	KF297339.1	43880	43881	tsrFM2_882	0.811464	1.29448
KF297339.1	125435	127435	tsrFM2_381	452	+	KF297339.1	123326	123340	MOTIF-1	-	3095	KF297339.1	126335	126535	tsrFM2_381	452	+	1507	1290	498	405	KF297339.1	126435	126436	tsrFM2_381	0.813253	0.856005
KF297339.1	147945	149945	tsrFM2_455	61	+	KF297339.1	149084	149098	MOTIF-1	+	139	KF297339.1	148845	149045	tsrFM2_455	61	+	754	636	117	117	KF297339.1	148945	148946	tsrFM2_455	1	0.843501
KF297339.1	19931	21931	tsrFM2_809	44	-	KF297339.1	20685	20699	MOTIF-1	-	232	KF297339.1	20831	21031	tsrFM2_809	44	-	627	610	138	138	KF297339.1	20930	20931	tsrFM2_809	1	0.972887
KF297339.1	147784	149784	tsrFM2_1188	18	-	KF297339.1	149084	149098	MOTIF-1	+	300	KF297339.1	148684	148884	tsrFM2_1188	18	-	2644	2274	168	168	KF297339.1	148783	148784	tsrFM2_1188	1	0.860061
KF297339.1	53744	55744	tsrFM2_915	2239	-	KF297339.1	57298	57312	MOTIF-1	-	2554	KF297339.1	54644	54844	tsrFM2_915	2239	-	4028	3238	2368	1926	KF297339.1	54743	54744	tsrFM2_915	0.813345	0.803873
KF297339.1	123458	125458	tsrFM2_375	383	+	KF297339.1	123326	123340	MOTIF-1	-	1118	KF297339.1	124358	124558	tsrFM2_375	383	+	1683	1411	457	372	KF297339.1	124458	124459	tsrFM2_375	0.814004	0.838384
KF297339.1	90006	92006	tsrFM2_290	48	+	KF297339.1	89796	89810	MOTIF-1	-	1196	KF297339.1	90906	91106	tsrFM2_290	48	+	471	367	128	128	KF297339.1	91006	91007	tsrFM2_290	1	0.779193
KF297339.1	208292	210292	tsrFM2_1368	34	-	KF297339.1	211509	211523	MOTIF-1	+	2217	KF297339.1	209192	209392	tsrFM2_1368	34	-	578	526	131	131	KF297339.1	209291	209292	tsrFM2_1368	1	0.910035
KF297339.1	110127	112127	tsrFM2_1070	97	-	KF297339.1	113348	113362	MOTIF-1	+	2221	KF297339.1	111027	111227	tsrFM2_1070	97	-	659	605	214	214	KF297339.1	111126	111127	tsrFM2_1070	1	0.918058
KF297339.1	66528	68528	tsrFM2_954	473	-	KF297339.1	68751	68765	MOTIF-1	+	1223	KF297339.1	67428	67628	tsrFM2_954	473	-	1738	1934	533	434	KF297339.1	67527	67528	tsrFM2_954	0.814259	1.11277
KF297339.1	70990	72990	tsrFM2_230	12	+	KF297339.1	74519	74533	MOTIF-1	+	2529	KF297339.1	71890	72090	tsrFM2_230	12	+	1446	1333	126	126	KF297339.1	71990	71991	tsrFM2_230	1	0.921853
KF297339.1	37085	39085	tsrFM2_123	84	+	KF297339.1	41448	41462	MOTIF-1	+	3363	KF297339.1	37985	38185	tsrFM2_123	84	+	1809	1955	154	154	KF297339.1	38085	38086	tsrFM2_123	1	1.08071
KF297339.1	60520	62520	tsrFM2_935	1956	-	KF297339.1	64024	64038	MOTIF-1	+	2504	KF297339.1	61420	61620	tsrFM2_935	1956	-	1933	1725	2692	2193	KF297339.1	61519	61520	tsrFM2_935	0.814636	0.892395
KF297339.1	129549	131549	tsrFM2_393	78	+	KF297339.1	132823	132837	MOTIF-1	+	2274	KF297339.1	130449	130649	tsrFM2_393	78	+	1548	1154	467	466	KF297339.1	130549	130550	tsrFM2_393	0.997859	0.745478
KF297339.1	68291	70291	tsrFM2_959	1344	-	KF297339.1	68787	68801	MOTIF-1	-	490	KF297339.1	69191	69391	tsrFM2_959	1344	-	2940	2491	1198	976	KF297339.1	69290	69291	tsrFM2_959	0.814691	0.847279
KF297339.1	19007	21007	tsrFM2_63	1216	+	KF297339.1	20685	20699	MOTIF-1	-	678	KF297339.1	19907	20107	tsrFM2_63	1216	+	1446	1508	1809	1474	KF297339.1	20007	20008	tsrFM2_63	0.814815	1.04288
KF297339.1	20332	22332	tsrFM2_810	77	-	KF297339.1	20685	20699	MOTIF-1	-	633	KF297339.1	21232	21432	tsrFM2_810	77	-	456	445	245	244	KF297339.1	21331	21332	tsrFM2_810	0.995918	0.975877
KF297339.1	56306	58306	tsrFM2_184	218	+	KF297339.1	57298	57312	MOTIF-1	-	0	KF297339.1	57206	57406	tsrFM2_184	218	+	717	551	369	301	KF297339.1	57306	57307	tsrFM2_184	0.815718	0.76848
KF297339.1	134864	136864	tsrFM2_410	254	+	KF297339.1	135399	135413	MOTIF-1	-	451	KF297339.1	135764	135964	tsrFM2_410	254	+	1679	1380	721	589	KF297339.1	135864	135865	tsrFM2_410	0.816921	0.821918
KF297339.1	192214	194214	tsrFM2_1327	103	-	KF297339.1	191552	191566	MOTIF-1	+	1648	KF297339.1	193114	193314	tsrFM2_1327	103	-	822	635	329	269	KF297339.1	193213	193214	tsrFM2_1327	0.817629	0.772506
KF297339.1	10908	12908	tsrFM2_35	508	+	KF297339.1	9338	9352	MOTIF-1	-	2556	KF297339.1	11808	12008	tsrFM2_35	508	+	1289	1236	1296	1060	KF297339.1	11908	11909	tsrFM2_35	0.817901	0.958883
KF297339.1	53154	55154	tsrFM2_175	10	+	KF297339.1	57298	57312	MOTIF-1	-	3144	KF297339.1	54054	54254	tsrFM2_175	10	+	1309	1130	167	166	KF297339.1	54154	54155	tsrFM2_175	0.994012	0.863254
KF297339.1	220072	222072	tsrFM2_685	41	+	KF297339.1	218061	218075	MOTIF-1	+	2997	KF297339.1	220972	221172	tsrFM2_685	41	+	659	694	145	144	KF297339.1	221072	221073	tsrFM2_685	0.993103	1.05311
KF297339.1	91022	93022	tsrFM2_1031	1888	-	KF297339.1	92515	92529	MOTIF-1	-	493	KF297339.1	91922	92122	tsrFM2_1031	1888	-	2573	2759	1027	840	KF297339.1	92021	92022	tsrFM2_1031	0.817916	1.07229
KF297339.1	34743	36743	tsrFM2_115	41	+	KF297339.1	30727	30741	MOTIF-1	+	5002	KF297339.1	35643	35843	tsrFM2_115	41	+	1250	1282	139	138	KF297339.1	35743	35744	tsrFM2_115	0.992806	1.0256
KF297339.1	67243	69243	tsrFM2_217	45	+	KF297339.1	68751	68765	MOTIF-1	+	508	KF297339.1	68143	68343	tsrFM2_217	45	+	766	702	133	132	KF297339.1	68243	68244	tsrFM2_217	0.992481	0.916449
KF297339.1	108870	110870	tsrFM2_329	670	+	KF297339.1	108469	108483	MOTIF-1	+	1387	KF297339.1	109770	109970	tsrFM2_329	670	+	2116	2002	1421	1163	KF297339.1	109870	109871	tsrFM2_329	0.818438	0.946125
KF297339.1	145055	147055	tsrFM2_1178	94	-	KF297339.1	149084	149098	MOTIF-1	+	3029	KF297339.1	145955	146155	tsrFM2_1178	94	-	1423	1246	123	122	KF297339.1	146054	146055	tsrFM2_1178	0.99187	0.875615
KF297339.1	78081	80081	tsrFM2_254	90	+	KF297339.1	74519	74533	MOTIF-1	+	4548	KF297339.1	78981	79181	tsrFM2_254	90	+	1733	1378	240	238	KF297339.1	79081	79082	tsrFM2_254	0.991667	0.795153
KF297339.1	140054	142054	tsrFM2_1163	47	-	KF297339.1	140612	140626	MOTIF-1	-	428	KF297339.1	140954	141154	tsrFM2_1163	47	-	746	599	119	118	KF297339.1	141053	141054	tsrFM2_1163	0.991597	0.802949
KF297339.1	168593	170593	tsrFM2_521	54	+	KF297339.1	175402	175416	MOTIF-1	+	5809	KF297339.1	169493	169693	tsrFM2_521	54	+	1777	1340	208	206	KF297339.1	169593	169594	tsrFM2_521	0.990385	0.75408
KF297339.1	89646	91646	tsrFM2_1026	57	-	KF297339.1	89796	89810	MOTIF-1	-	836	KF297339.1	90546	90746	tsrFM2_1026	57	-	1524	1429	207	205	KF297339.1	90645	90646	tsrFM2_1026	0.990338	0.937664
KF297339.1	44396	46396	tsrFM2_148	2727	+	KF297339.1	45658	45672	MOTIF-1	-	262	KF297339.1	45296	45496	tsrFM2_148	2727	+	2228	1918	1087	890	KF297339.1	45396	45397	tsrFM2_148	0.818767	0.860862
KF297339.1	117602	119602	tsrFM2_1091	88	-	KF297339.1	118471	118485	MOTIF-1	-	117	KF297339.1	118502	118702	tsrFM2_1091	88	-	2232	1977	204	202	KF297339.1	118601	118602	tsrFM2_1091	0.990196	0.885753
KF297339.1	203607	205607	tsrFM2_1354	157	-	KF297339.1	211509	211523	MOTIF-1	+	6902	KF297339.1	204507	204707	tsrFM2_1354	157	-	777	694	324	266	KF297339.1	204606	204607	tsrFM2_1354	0.820988	0.893179
KF297339.1	60832	62832	tsrFM2_936	36	-	KF297339.1	64024	64038	MOTIF-1	+	2192	KF297339.1	61732	61932	tsrFM2_936	36	-	1224	1153	970	959	KF297339.1	61831	61832	tsrFM2_936	0.98866	0.941993
KF297339.1	224077	226077	tsrFM2_700	174	+	KF297339.1	225934	225948	MOTIF-1	-	857	KF297339.1	224977	225177	tsrFM2_700	174	+	1882	1562	207	170	KF297339.1	225077	225078	tsrFM2_700	0.821256	0.829968
KF297339.1	138723	140723	tsrFM2_1159	23	-	KF297339.1	140612	140626	MOTIF-1	-	889	KF297339.1	139623	139823	tsrFM2_1159	23	-	991	867	416	411	KF297339.1	139722	139723	tsrFM2_1159	0.987981	0.874874
KF297339.1	15825	17825	tsrFM2_53	11	+	KF297339.1	16247	16261	MOTIF-1	-	564	KF297339.1	16725	16925	tsrFM2_53	11	+	475	301	83	82	KF297339.1	16825	16826	tsrFM2_53	0.987952	0.633684
KF297339.1	145436	147436	tsrFM2_1179	50	-	KF297339.1	149084	149098	MOTIF-1	+	2648	KF297339.1	146336	146536	tsrFM2_1179	50	-	1771	1603	83	82	KF297339.1	146435	146436	tsrFM2_1179	0.987952	0.905138
KF297339.1	213226	215226	tsrFM2_662	2896	+	KF297339.1	211509	211523	MOTIF-1	+	2703	KF297339.1	214126	214326	tsrFM2_662	2896	+	1814	1841	4567	3759	KF297339.1	214226	214227	tsrFM2_662	0.823079	1.01488
KF297339.1	229399	231399	tsrFM2_718	388	+	KF297339.1	228659	228673	MOTIF-1	+	1726	KF297339.1	230299	230499	tsrFM2_718	388	+	1220	1275	998	823	KF297339.1	230399	230400	tsrFM2_718	0.824649	1.04508
KF297339.1	28643	30643	tsrFM2_836	247	-	KF297339.1	29778	29792	MOTIF-1	+	135	KF297339.1	29543	29743	tsrFM2_836	247	-	450	617	229	189	KF297339.1	29642	29643	tsrFM2_836	0.825328	1.37111
KF297339.1	4441	6441	tsrFM2_13	39	+	KF297339.1	5782	5796	MOTIF-1	+	341	KF297339.1	5341	5541	tsrFM2_13	39	+	755	789	149	147	KF297339.1	5441	5442	tsrFM2_13	0.986577	1.04503
KF297339.1	27714	29714	tsrFM2_92	469	+	KF297339.1	27714	27728	MOTIF-1	-	986	KF297339.1	28614	28814	tsrFM2_92	469	+	4046	4282	1531	1265	KF297339.1	28714	28715	tsrFM2_92	0.826257	1.05833
KF297339.1	212422	214422	tsrFM2_659	142	+	KF297339.1	211509	211523	MOTIF-1	+	1899	KF297339.1	213322	213522	tsrFM2_659	142	+	503	457	623	516	KF297339.1	213422	213423	tsrFM2_659	0.82825	0.908549
KF297339.1	144245	146245	tsrFM2_442	1006	+	KF297339.1	141975	141989	MOTIF-1	+	3256	KF297339.1	145145	145345	tsrFM2_442	1006	+	3610	2986	1811	1500	KF297339.1	145245	145246	tsrFM2_442	0.828272	0.827147
KF297339.1	86340	88340	tsrFM2_278	57	+	KF297339.1	89796	89810	MOTIF-1	-	2456	KF297339.1	87240	87440	tsrFM2_278	57	+	384	332	141	139	KF297339.1	87340	87341	tsrFM2_278	0.985816	0.864583
KF297339.1	51929	53929	tsrFM2_909	1434	-	KF297339.1	57298	57312	MOTIF-1	-	4369	KF297339.1	52829	53029	tsrFM2_909	1434	-	3123	2037	2178	1805	KF297339.1	52928	52929	tsrFM2_909	0.828742	0.652257
KF297339.1	48531	50531	tsrFM2_161	92	+	KF297339.1	45658	45672	MOTIF-1	-	3859	KF297339.1	49431	49631	tsrFM2_161	92	+	1316	973	252	248	KF297339.1	49531	49532	tsrFM2_161	0.984127	0.739362
KF297339.1	10439	12439	tsrFM2_780	34	-	KF297339.1	9338	9352	MOTIF-1	-	2087	KF297339.1	11339	11539	tsrFM2_780	34	-	1323	1089	248	244	KF297339.1	11438	11439	tsrFM2_780	0.983871	0.823129
KF297339.1	58244	60244	tsrFM2_929	33	-	KF297339.1	57442	57456	MOTIF-1	-	1788	KF297339.1	59144	59344	tsrFM2_929	33	-	1998	1576	365	359	KF297339.1	59243	59244	tsrFM2_929	0.983562	0.788789
KF297339.1	16949	18949	tsrFM2_800	1314	-	KF297339.1	18051	18065	MOTIF-1	+	102	KF297339.1	17849	18049	tsrFM2_800	1314	-	931	1065	1017	843	KF297339.1	17948	17949	tsrFM2_800	0.828909	1.14393
KF297339.1	133076	135076	tsrFM2_1141	108	-	KF297339.1	132823	132837	MOTIF-1	+	1239	KF297339.1	133976	134176	tsrFM2_1141	108	-	1519	1289	275	228	KF297339.1	134075	134076	tsrFM2_1141	0.829091	0.848585
KF297339.1	160014	162014	tsrFM2_497	34	+	KF297339.1	161941	161955	MOTIF-1	-	927	KF297339.1	160914	161114	tsrFM2_497	34	+	320	285	57	56	KF297339.1	161014	161015	tsrFM2_497	0.982456	0.890625
KF297339.1	510	2510	tsrFM2_745	22	-	KF297339.1	3847	3861	MOTIF-1	-	2337	KF297339.1	1410	1610	tsrFM2_745	22	-	1847	1356	113	111	KF297339.1	1509	1510	tsrFM2_745	0.982301	0.734164
KF297339.1	33119	35119	tsrFM2_850	889	-	KF297339.1	30727	30741	MOTIF-1	+	3378	KF297339.1	34019	34219	tsrFM2_850	889	-	2256	2251	1284	1065	KF297339.1	34118	34119	tsrFM2_850	0.829439	0.997784
KF297339.1	140412	142412	tsrFM2_1164	76	-	KF297339.1	141975	141989	MOTIF-1	+	563	KF297339.1	141312	141512	tsrFM2_1164	76	-	786	633	324	318	KF297339.1	141411	141412	tsrFM2_1164	0.981481	0.805344
KF297339.1	215360	217360	tsrFM2_1387	56	-	KF297339.1	218039	218053	MOTIF-1	-	1679	KF297339.1	216260	216460	tsrFM2_1387	56	-	921	771	429	421	KF297339.1	216359	216360	tsrFM2_1387	0.981352	0.837134
KF297339.1	24382	26382	tsrFM2_823	128	-	KF297339.1	25414	25428	MOTIF-1	+	32	KF297339.1	25282	25482	tsrFM2_823	128	-	863	775	435	361	KF297339.1	25381	25382	tsrFM2_823	0.829885	0.89803
KF297339.1	37895	39895	tsrFM2_865	25	-	KF297339.1	41448	41462	MOTIF-1	+	2553	KF297339.1	38795	38995	tsrFM2_865	25	-	2952	2739	366	359	KF297339.1	38894	38895	tsrFM2_865	0.980874	0.927846
KF297339.1	88745	90745	tsrFM2_287	33	+	KF297339.1	89796	89810	MOTIF-1	-	51	KF297339.1	89645	89845	tsrFM2_287	33	+	435	417	103	101	KF297339.1	89745	89746	tsrFM2_287	0.980583	0.958621
KF297339.1	170248	172248	tsrFM2_528	11	+	KF297339.1	175402	175416	MOTIF-1	+	4154	KF297339.1	171148	171348	tsrFM2_528	11	+	1197	953	51	50	KF297339.1	171248	171249	tsrFM2_528	0.980392	0.796157
KF297339.1	142118	144118	tsrFM2_435	20	+	KF297339.1	141975	141989	MOTIF-1	+	1129	KF297339.1	143018	143218	tsrFM2_435	20	+	2290	1793	203	199	KF297339.1	143118	143119	tsrFM2_435	0.980296	0.782969
KF297339.1	193575	195575	tsrFM2_1331	1126	-	KF297339.1	191552	191566	MOTIF-1	+	3009	KF297339.1	194475	194675	tsrFM2_1331	1126	-	902	1105	1889	1568	KF297339.1	194574	194575	tsrFM2_1331	0.830069	1.22506
KF297339.1	58648	60648	tsrFM2_192	13	+	KF297339.1	57442	57456	MOTIF-1	-	2192	KF297339.1	59548	59748	tsrFM2_192	13	+	721	677	147	144	KF297339.1	59648	59649	tsrFM2_192	0.979592	0.938974
KF297339.1	164699	166699	tsrFM2_1239	26	-	KF297339.1	162041	162055	MOTIF-1	+	3644	KF297339.1	165599	165799	tsrFM2_1239	26	-	1624	1613	636	623	KF297339.1	165698	165699	tsrFM2_1239	0.97956	0.993227
KF297339.1	41557	43557	tsrFM2_138	1714	+	KF297339.1	42525	42539	MOTIF-1	+	18	KF297339.1	42457	42657	tsrFM2_138	1714	+	1632	1615	2382	1978	KF297339.1	42557	42558	tsrFM2_138	0.830395	0.989583
KF297339.1	197660	199660	tsrFM2_1342	10	-	KF297339.1	191552	191566	MOTIF-1	+	7094	KF297339.1	198560	198760	tsrFM2_1342	10	-	265	316	46	45	KF297339.1	198659	198660	tsrFM2_1342	0.978261	1.19245
KF297339.1	102159	104159	tsrFM2_1042	64	-	KF297339.1	103112	103126	MOTIF-1	-	33	KF297339.1	103059	103259	tsrFM2_1042	64	-	1568	1370	226	221	KF297339.1	103158	103159	tsrFM2_1042	0.977876	0.873724
KF297339.1	126863	128863	tsrFM2_386	43	+	KF297339.1	123326	123340	MOTIF-1	-	4523	KF297339.1	127763	127963	tsrFM2_386	43	+	1337	1167	226	221	KF297339.1	127863	127864	tsrFM2_386	0.977876	0.87285
KF297339.1	220819	222819	tsrFM2_688	31	+	KF297339.1	218061	218075	MOTIF-1	+	3744	KF297339.1	221719	221919	tsrFM2_688	31	+	717	690	135	132	KF297339.1	221819	221820	tsrFM2_688	0.977778	0.962343
KF297339.1	72885	74885	tsrFM2_237	116	+	KF297339.1	74519	74533	MOTIF-1	+	634	KF297339.1	73785	73985	tsrFM2_237	116	+	793	565	401	334	KF297339.1	73885	73886	tsrFM2_237	0.832918	0.712484
KF297339.1	133297	135297	tsrFM2_1142	23	-	KF297339.1	135399	135413	MOTIF-1	-	1102	KF297339.1	134197	134397	tsrFM2_1142	23	-	1407	1306	177	173	KF297339.1	134296	134297	tsrFM2_1142	0.977401	0.928216
KF297339.1	130854	132854	tsrFM2_397	176	+	KF297339.1	132823	132837	MOTIF-1	+	969	KF297339.1	131754	131954	tsrFM2_397	176	+	1565	1312	407	339	KF297339.1	131854	131855	tsrFM2_397	0.832924	0.838339
KF297339.1	69017	71017	tsrFM2_223	47	+	KF297339.1	68787	68801	MOTIF-1	-	1216	KF297339.1	69917	70117	tsrFM2_223	47	+	1894	1691	261	255	KF297339.1	70017	70018	tsrFM2_223	0.977011	0.892819
KF297339.1	131478	133478	tsrFM2_1136	117	-	KF297339.1	132823	132837	MOTIF-1	+	345	KF297339.1	132378	132578	tsrFM2_1136	117	-	1882	1737	372	310	KF297339.1	132477	132478	tsrFM2_1136	0.833333	0.922954
KF297339.1	16699	18699	tsrFM2_56	155	+	KF297339.1	18051	18065	MOTIF-1	+	352	KF297339.1	17599	17799	tsrFM2_56	155	+	376	360	270	225	KF297339.1	17699	17700	tsrFM2_56	0.833333	0.957447
KF297339.1	28079	30079	tsrFM2_834	108	-	KF297339.1	29778	29792	MOTIF-1	+	699	KF297339.1	28979	29179	tsrFM2_834	108	-	781	703	300	250	KF297339.1	29078	29079	tsrFM2_834	0.833333	0.900128
KF297339.1	143903	145903	tsrFM2_441	22	+	KF297339.1	141975	141989	MOTIF-1	+	2914	KF297339.1	144803	145003	tsrFM2_441	22	+	2919	2302	293	286	KF297339.1	144903	144904	tsrFM2_441	0.976109	0.788626
KF297339.1	9485	11485	tsrFM2_30	128	+	KF297339.1	9338	9352	MOTIF-1	-	1133	KF297339.1	10385	10585	tsrFM2_30	128	+	797	627	416	347	KF297339.1	10485	10486	tsrFM2_30	0.834135	0.7867
KF297339.1	74661	76661	tsrFM2_243	10	+	KF297339.1	74519	74533	MOTIF-1	+	1128	KF297339.1	75561	75761	tsrFM2_243	10	+	702	556	360	351	KF297339.1	75661	75662	tsrFM2_243	0.975	0.792023
KF297339.1	79593	81593	tsrFM2_258	26	+	KF297339.1	74519	74533	MOTIF-1	+	6060	KF297339.1	80493	80693	tsrFM2_258	26	+	695	553	80	78	KF297339.1	80593	80594	tsrFM2_258	0.975	0.795683
KF297339.1	204033	206033	tsrFM2_1355	65	-	KF297339.1	211509	211523	MOTIF-1	+	6476	KF297339.1	204933	205133	tsrFM2_1355	65	-	484	576	120	117	KF297339.1	205032	205033	tsrFM2_1355	0.975	1.19008
KF297339.1	236406	238406	tsrFM2_743	203	+	KF297339.1	232584	232598	MOTIF-1	+	4808	KF297339.1	237306	237506	tsrFM2_743	203	+	693	672	151	126	KF297339.1	237406	237407	tsrFM2_743	0.834437	0.969697
KF297339.1	87434	89434	tsrFM2_1021	6188	-	KF297339.1	89796	89810	MOTIF-1	-	1362	KF297339.1	88334	88534	tsrFM2_1021	6188	-	3465	2889	3130	2613	KF297339.1	88433	88434	tsrFM2_1021	0.834824	0.833766
KF297339.1	66562	68562	tsrFM2_215	757	+	KF297339.1	68751	68765	MOTIF-1	+	1189	KF297339.1	67462	67662	tsrFM2_215	757	+	2032	2175	1289	1077	KF297339.1	67562	67563	tsrFM2_215	0.835531	1.07037
KF297339.1	144440	146440	tsrFM2_1176	68	-	KF297339.1	141975	141989	MOTIF-1	+	3451	KF297339.1	145340	145540	tsrFM2_1176	68	-	1097	955	300	292	KF297339.1	145439	145440	tsrFM2_1176	0.973333	0.870556
KF297339.1	205862	207862	tsrFM2_639	174	+	KF297339.1	211509	211523	MOTIF-1	+	4647	KF297339.1	206762	206962	tsrFM2_639	174	+	2176	1955	1269	1062	KF297339.1	206862	206863	tsrFM2_639	0.836879	0.898438
KF297339.1	178135	180135	tsrFM2_1278	281	-	KF297339.1	178189	178203	MOTIF-1	+	932	KF297339.1	179035	179235	tsrFM2_1278	281	-	2036	2022	509	426	KF297339.1	179134	179135	tsrFM2_1278	0.836935	0.993124
KF297339.1	126341	128341	tsrFM2_384	16	+	KF297339.1	123326	123340	MOTIF-1	-	4001	KF297339.1	127241	127441	tsrFM2_384	16	+	1515	1294	363	353	KF297339.1	127341	127342	tsrFM2_384	0.972452	0.854125
KF297339.1	222672	224672	tsrFM2_1413	791	-	KF297339.1	225934	225948	MOTIF-1	-	2262	KF297339.1	223572	223772	tsrFM2_1413	791	-	2790	2091	2065	1739	KF297339.1	223671	223672	tsrFM2_1413	0.842131	0.749462
KF297339.1	119480	121480	tsrFM2_1097	55	-	KF297339.1	119794	119808	MOTIF-1	+	672	KF297339.1	120380	120580	tsrFM2_1097	55	-	1838	1861	1771	1721	KF297339.1	120479	120480	tsrFM2_1097	0.971767	1.01251
KF297339.1	207876	209876	tsrFM2_645	153	+	KF297339.1	211509	211523	MOTIF-1	+	2633	KF297339.1	208776	208976	tsrFM2_645	153	+	713	828	311	262	KF297339.1	208876	208877	tsrFM2_645	0.842444	1.16129
KF297339.1	39014	41014	tsrFM2_869	109	-	KF297339.1	41448	41462	MOTIF-1	+	1434	KF297339.1	39914	40114	tsrFM2_869	109	-	2822	3093	268	226	KF297339.1	40013	40014	tsrFM2_869	0.843284	1.09603
KF297339.1	141817	143817	tsrFM2_1168	24	-	KF297339.1	141975	141989	MOTIF-1	+	828	KF297339.1	142717	142917	tsrFM2_1168	24	-	838	650	138	134	KF297339.1	142816	142817	tsrFM2_1168	0.971014	0.775656
KF297339.1	128390	130390	tsrFM2_1125	18	-	KF297339.1	132823	132837	MOTIF-1	+	3433	KF297339.1	129290	129490	tsrFM2_1125	18	-	1647	1439	1441	1399	KF297339.1	129389	129390	tsrFM2_1125	0.970854	0.87371
KF297339.1	115712	117712	tsrFM2_1086	71	-	KF297339.1	117409	117423	MOTIF-1	+	697	KF297339.1	116612	116812	tsrFM2_1086	71	-	661	582	307	298	KF297339.1	116711	116712	tsrFM2_1086	0.970684	0.880484
KF297339.1	78405	80405	tsrFM2_255	89	+	KF297339.1	74519	74533	MOTIF-1	+	4872	KF297339.1	79305	79505	tsrFM2_255	89	+	1713	1418	303	294	KF297339.1	79405	79406	tsrFM2_255	0.970297	0.827788
KF297339.1	36587	38587	tsrFM2_861	39	-	KF297339.1	41448	41462	MOTIF-1	+	3861	KF297339.1	37487	37687	tsrFM2_861	39	-	4951	4658	567	550	KF297339.1	37586	37587	tsrFM2_861	0.970018	0.94082
KF297339.1	9739	11739	tsrFM2_777	3816	-	KF297339.1	9338	9352	MOTIF-1	-	1387	KF297339.1	10639	10839	tsrFM2_777	3816	-	1790	1684	4699	3963	KF297339.1	10738	10739	tsrFM2_777	0.843371	0.940782
KF297339.1	223091	225091	tsrFM2_696	95	+	KF297339.1	225934	225948	MOTIF-1	-	1843	KF297339.1	223991	224191	tsrFM2_696	95	+	1269	1008	652	632	KF297339.1	224091	224092	tsrFM2_696	0.969325	0.794326
KF297339.1	198162	200162	tsrFM2_623	87	+	KF297339.1	191552	191566	MOTIF-1	+	7596	KF297339.1	199062	199262	tsrFM2_623	87	+	592	541	130	126	KF297339.1	199162	199163	tsrFM2_623	0.969231	0.913851
KF297339.1	172611	174611	tsrFM2_1261	68	-	KF297339.1	175402	175416	MOTIF-1	+	1791	KF297339.1	173511	173711	tsrFM2_1261	68	-	546	600	357	346	KF297339.1	173610	173611	tsrFM2_1261	0.969188	1.0989
KF297339.1	199107	201107	tsrFM2_627	164	+	KF297339.1	191552	191566	MOTIF-1	+	8541	KF297339.1	200007	200207	tsrFM2_627	164	+	1504	1611	181	153	KF297339.1	200107	200108	tsrFM2_627	0.845304	1.07114
KF297339.1	68155	70155	tsrFM2_220	15	+	KF297339.1	68787	68801	MOTIF-1	-	354	KF297339.1	69055	69255	tsrFM2_220	15	+	1647	1449	255	247	KF297339.1	69155	69156	tsrFM2_220	0.968627	0.879781
KF297339.1	146499	148499	tsrFM2_450	36	+	KF297339.1	149084	149098	MOTIF-1	+	1585	KF297339.1	147399	147599	tsrFM2_450	36	+	2096	1201	157	152	KF297339.1	147499	147500	tsrFM2_450	0.968153	0.572996
KF297339.1	85887	87887	tsrFM2_276	218	+	KF297339.1	89796	89810	MOTIF-1	-	2909	KF297339.1	86787	86987	tsrFM2_276	218	+	311	299	263	223	KF297339.1	86887	86888	tsrFM2_276	0.847909	0.961415
KF297339.1	78842	80842	tsrFM2_994	52	-	KF297339.1	74519	74533	MOTIF-1	+	5309	KF297339.1	79742	79942	tsrFM2_994	52	-	3089	2665	217	210	KF297339.1	79841	79842	tsrFM2_994	0.967742	0.862739
KF297339.1	132171	134171	tsrFM2_402	101	+	KF297339.1	132823	132837	MOTIF-1	+	334	KF297339.1	133071	133271	tsrFM2_402	101	+	2260	1655	674	572	KF297339.1	133171	133172	tsrFM2_402	0.848665	0.732301
KF297339.1	28470	30470	tsrFM2_95	31	+	KF297339.1	29778	29792	MOTIF-1	+	308	KF297339.1	29370	29570	tsrFM2_95	31	+	2058	1930	122	118	KF297339.1	29470	29471	tsrFM2_95	0.967213	0.937804
KF297339.1	54290	56290	tsrFM2_178	40	+	KF297339.1	57298	57312	MOTIF-1	-	2008	KF297339.1	55190	55390	tsrFM2_178	40	+	814	753	91	88	KF297339.1	55290	55291	tsrFM2_178	0.967033	0.925061
KF297339.1	156732	158732	tsrFM2_1215	10	-	KF297339.1	161941	161955	MOTIF-1	-	4209	KF297339.1	157632	157832	tsrFM2_1215	10	-	799	661	182	176	KF297339.1	157731	157732	tsrFM2_1215	0.967033	0.827284
KF297339.1	168317	170317	tsrFM2_1249	55	-	KF297339.1	175402	175416	MOTIF-1	+	6085	KF297339.1	169217	169417	tsrFM2_1249	55	-	514	483	91	88	KF297339.1	169316	169317	tsrFM2_1249	0.967033	0.939689
KF297339.1	57067	59067	tsrFM2_187	251	+	KF297339.1	57442	57456	MOTIF-1	-	611	KF297339.1	57967	58167	tsrFM2_187	251	+	852	788	1322	1122	KF297339.1	58067	58068	tsrFM2_187	0.848714	0.924883
KF297339.1	224256	226256	tsrFM2_1419	98	-	KF297339.1	225934	225948	MOTIF-1	-	678	KF297339.1	225156	225356	tsrFM2_1419	98	-	1332	1337	303	293	KF297339.1	225255	225256	tsrFM2_1419	0.966997	1.00375
KF297339.1	169346	171346	tsrFM2_1252	735	-	KF297339.1	175402	175416	MOTIF-1	+	5056	KF297339.1	170246	170446	tsrFM2_1252	735	-	978	952	569	483	KF297339.1	170345	170346	tsrFM2_1252	0.848858	0.973415
KF297339.1	204791	206791	tsrFM2_636	15	+	KF297339.1	211509	211523	MOTIF-1	+	5718	KF297339.1	205691	205891	tsrFM2_636	15	+	2117	2017	180	174	KF297339.1	205791	205792	tsrFM2_636	0.966667	0.952763
KF297339.1	68651	70651	tsrFM2_222	185	+	KF297339.1	68787	68801	MOTIF-1	-	850	KF297339.1	69551	69751	tsrFM2_222	185	+	1877	1657	339	288	KF297339.1	69651	69652	tsrFM2_222	0.849558	0.882792
KF297339.1	182191	184191	tsrFM2_568	336	+	KF297339.1	183135	183149	MOTIF-1	+	42	KF297339.1	183091	183291	tsrFM2_568	336	+	1636	1621	805	684	KF297339.1	183191	183192	tsrFM2_568	0.849689	0.990831
KF297339.1	43231	45231	tsrFM2_143	279	+	KF297339.1	43826	43840	MOTIF-1	+	391	KF297339.1	44131	44331	tsrFM2_143	279	+	1116	1074	848	723	KF297339.1	44231	44232	tsrFM2_143	0.852594	0.962366
KF297339.1	109262	111262	tsrFM2_1067	506	-	KF297339.1	108469	108483	MOTIF-1	+	1779	KF297339.1	110162	110362	tsrFM2_1067	506	-	975	804	285	243	KF297339.1	110261	110262	tsrFM2_1067	0.852632	0.824615
KF297339.1	74376	76376	tsrFM2_980	59	-	KF297339.1	74519	74533	MOTIF-1	+	843	KF297339.1	75276	75476	tsrFM2_980	59	-	1466	1174	258	249	KF297339.1	75375	75376	tsrFM2_980	0.965116	0.800819
KF297339.1	77674	79674	tsrFM2_990	35	-	KF297339.1	74519	74533	MOTIF-1	+	4141	KF297339.1	78574	78774	tsrFM2_990	35	-	2899	2410	229	221	KF297339.1	78673	78674	tsrFM2_990	0.965066	0.831321
KF297339.1	125710	127710	tsrFM2_382	956	+	KF297339.1	123326	123340	MOTIF-1	-	3370	KF297339.1	126610	126810	tsrFM2_382	956	+	1751	1715	1399	1194	KF297339.1	126710	126711	tsrFM2_382	0.853467	0.97944
KF297339.1	171581	173581	tsrFM2_1258	2085	-	KF297339.1	175402	175416	MOTIF-1	+	2821	KF297339.1	172481	172681	tsrFM2_1258	2085	-	1804	1969	3391	2897	KF297339.1	172580	172581	tsrFM2_1258	0.85432	1.09146
KF297339.1	8752	10752	tsrFM2_27	163	+	KF297339.1	9338	9352	MOTIF-1	-	400	KF297339.1	9652	9852	tsrFM2_27	163	+	1484	1488	392	335	KF297339.1	9752	9753	tsrFM2_27	0.854592	1.0027
KF297339.1	20906	22906	tsrFM2_812	759	-	KF297339.1	20685	20699	MOTIF-1	-	1207	KF297339.1	21806	22006	tsrFM2_812	759	-	714	645	304	260	KF297339.1	21905	21906	tsrFM2_812	0.855263	0.903361
KF297339.1	136228	138228	tsrFM2_415	135	+	KF297339.1	135399	135413	MOTIF-1	-	1815	KF297339.1	137128	137328	tsrFM2_415	135	+	2430	1905	588	503	KF297339.1	137228	137229	tsrFM2_415	0.855442	0.783951
KF297339.1	158142	160142	tsrFM2_490	147	+	KF297339.1	161941	161955	MOTIF-1	-	2799	KF297339.1	159042	159242	tsrFM2_490	147	+	602	557	908	780	KF297339.1	159142	159143	tsrFM2_490	0.859031	0.925249
KF297339.1	11766	13766	tsrFM2_38	89	+	KF297339.1	9338	9352	MOTIF-1	-	3414	KF297339.1	12666	12866	tsrFM2_38	89	+	951	835	138	133	KF297339.1	12766	12767	tsrFM2_38	0.963768	0.878023
KF297339.1	143160	145160	tsrFM2_1172	1703	-	KF297339.1	141975	141989	MOTIF-1	+	2171	KF297339.1	144060	144260	tsrFM2_1172	1703	-	1174	1067	1188	1021	KF297339.1	144159	144160	tsrFM2_1172	0.859428	0.908859
KF297339.1	59455	61455	tsrFM2_195	437	+	KF297339.1	57442	57456	MOTIF-1	-	2999	KF297339.1	60355	60555	tsrFM2_195	437	+	873	779	335	288	KF297339.1	60455	60456	tsrFM2_195	0.859701	0.892325
KF297339.1	108839	110839	tsrFM2_1066	156	-	KF297339.1	108469	108483	MOTIF-1	+	1356	KF297339.1	109739	109939	tsrFM2_1066	156	-	1160	1083	257	221	KF297339.1	109838	109839	tsrFM2_1066	0.859922	0.933621
KF297339.1	30148	32148	tsrFM2_840	27	-	KF297339.1	30727	30741	MOTIF-1	+	407	KF297339.1	31048	31248	tsrFM2_840	27	-	983	859	291	280	KF297339.1	31147	31148	tsrFM2_840	0.962199	0.873856
KF297339.1	102485	104485	tsrFM2_1043	354	-	KF297339.1	103112	103126	MOTIF-1	-	359	KF297339.1	103385	103585	tsrFM2_1043	354	-	2335	1789	600	516	KF297339.1	103484	103485	tsrFM2_1043	0.86	0.766167
KF297339.1	7604	9604	tsrFM2_23	602	+	KF297339.1	8209	8223	MOTIF-1	+	381	KF297339.1	8504	8704	tsrFM2_23	602	+	928	1003	967	832	KF297339.1	8604	8605	tsrFM2_23	0.860393	1.08082
KF297339.1	152514	154514	tsrFM2_1203	16	-	KF297339.1	152680	152694	MOTIF-1	+	820	KF297339.1	153414	153614	tsrFM2_1203	16	-	768	604	232	223	KF297339.1	153513	153514	tsrFM2_1203	0.961207	0.786458
KF297339.1	25728	27728	tsrFM2_85	250	+	KF297339.1	25872	25886	MOTIF-1	-	842	KF297339.1	26628	26828	tsrFM2_85	250	+	1169	1246	437	376	KF297339.1	26728	26729	tsrFM2_85	0.860412	1.06587
KF297339.1	181627	183627	tsrFM2_566	26	+	KF297339.1	183135	183149	MOTIF-1	+	508	KF297339.1	182527	182727	tsrFM2_566	26	+	820	736	228	219	KF297339.1	182627	182628	tsrFM2_566	0.960526	0.897561
KF297339.1	216670	218670	tsrFM2_672	79	+	KF297339.1	218039	218053	MOTIF-1	-	369	KF297339.1	217570	217770	tsrFM2_672	79	+	481	425	75	72	KF297339.1	217670	217671	tsrFM2_672	0.96	0.883576
KF297339.1	52114	54114	tsrFM2_172	61	+	KF297339.1	57298	57312	MOTIF-1	-	4184	KF297339.1	53014	53214	tsrFM2_172	61	+	1009	916	174	167	KF297339.1	53114	53115	tsrFM2_172	0.95977	0.90783
KF297339.1	74985	76985	tsrFM2_244	149	+	KF297339.1	74519	74533	MOTIF-1	+	1452	KF297339.1	75885	76085	tsrFM2_244	149	+	595	480	252	217	KF297339.1	75985	75986	tsrFM2_244	0.861111	0.806723
KF297339.1	101515	103515	tsrFM2_1039	75	-	KF297339.1	102630	102644	MOTIF-1	-	115	KF297339.1	102415	102615	tsrFM2_1039	75	-	1590	1445	266	255	KF297339.1	102514	102515	tsrFM2_1039	0.958647	0.908805
KF297339.1	12415	14415	tsrFM2_40	571	+	KF297339.1	16247	16261	MOTIF-1	-	2832	KF297339.1	13315	13515	tsrFM2_40	571	+	1106	931	578	498	KF297339.1	13415	13416	tsrFM2_40	0.861592	0.841772
KF297339.1	155665	157665	tsrFM2_481	123	+	KF297339.1	152680	152694	MOTIF-1	+	3971	KF297339.1	156565	156765	tsrFM2_481	123	+	685	548	51	44	KF297339.1	156665	156666	tsrFM2_481	0.862745	0.8
KF297339.1	144115	146115	tsrFM2_1175	59	-	KF297339.1	141975	141989	MOTIF-1	+	3126	KF297339.1	145015	145215	tsrFM2_1175	59	-	753	719	443	424	KF297339.1	145114	145115	tsrFM2_1175	0.957111	0.954847
KF297339.1	217425	219425	tsrFM2_675	65	+	KF297339.1	218061	218075	MOTIF-1	+	350	KF297339.1	218325	218525	tsrFM2_675	65	+	642	619	233	223	KF297339.1	218425	218426	tsrFM2_675	0.957082	0.964174
KF297339.1	82779	84779	tsrFM2_267	670	+	KF297339.1	89796	89810	MOTIF-1	-	6017	KF297339.1	83679	83879	tsrFM2_267	670	+	1019	797	634	547	KF297339.1	83779	83780	tsrFM2_267	0.862776	0.782139
KF297339.1	184491	186491	tsrFM2_1302	88	-	KF297339.1	184491	184505	MOTIF-1	+	986	KF297339.1	185391	185591	tsrFM2_1302	88	-	929	660	177	169	KF297339.1	185490	185491	tsrFM2_1302	0.954802	0.710441
KF297339.1	142874	144874	tsrFM2_1171	69	-	KF297339.1	141975	141989	MOTIF-1	+	1885	KF297339.1	143774	143974	tsrFM2_1171	69	-	622	577	177	169	KF297339.1	143873	143874	tsrFM2_1171	0.954802	0.927653
KF297339.1	9994	11994	tsrFM2_778	3386	-	KF297339.1	9338	9352	MOTIF-1	-	1642	KF297339.1	10894	11094	tsrFM2_778	3386	-	1999	1915	3362	2902	KF297339.1	10993	10994	tsrFM2_778	0.863177	0.957979
KF297339.1	137224	139224	tsrFM2_1154	100	-	KF297339.1	140612	140626	MOTIF-1	-	2388	KF297339.1	138124	138324	tsrFM2_1154	100	-	1355	1234	256	221	KF297339.1	138223	138224	tsrFM2_1154	0.863281	0.910701
KF297339.1	145036	147036	tsrFM2_445	38	+	KF297339.1	149084	149098	MOTIF-1	+	3048	KF297339.1	145936	146136	tsrFM2_445	38	+	3254	2614	2296	2191	KF297339.1	146036	146037	tsrFM2_445	0.954268	0.803319
KF297339.1	118305	120305	tsrFM2_1094	303	-	KF297339.1	119794	119808	MOTIF-1	+	489	KF297339.1	119205	119405	tsrFM2_1094	303	-	2697	2276	1973	1707	KF297339.1	119304	119305	tsrFM2_1094	0.86518	0.843901
KF297339.1	115776	117776	tsrFM2_351	1290	+	KF297339.1	117409	117423	MOTIF-1	+	633	KF297339.1	116676	116876	tsrFM2_351	1290	+	3912	3333	6423	5558	KF297339.1	116776	116777	tsrFM2_351	0.865328	0.851994
KF297339.1	100076	102076	tsrFM2_1035	29	-	KF297339.1	102630	102644	MOTIF-1	-	1554	KF297339.1	100976	101176	tsrFM2_1035	29	-	1438	1501	129	123	KF297339.1	101075	101076	tsrFM2_1035	0.953488	1.04381
KF297339.1	226043	228043	tsrFM2_707	43	+	KF297339.1	227727	227741	MOTIF-1	+	684	KF297339.1	226943	227143	tsrFM2_707	43	+	1934	1565	150	143	KF297339.1	227043	227044	tsrFM2_707	0.953333	0.809204
KF297339.1	50394	52394	tsrFM2_904	576	-	KF297339.1	45658	45672	MOTIF-1	-	5722	KF297339.1	51294	51494	tsrFM2_904	576	-	2060	1746	877	759	KF297339.1	51393	51394	tsrFM2_904	0.86545	0.847573
KF297339.1	4207	6207	tsrFM2_12	16	+	KF297339.1	5782	5796	MOTIF-1	+	575	KF297339.1	5107	5307	tsrFM2_12	16	+	372	358	64	61	KF297339.1	5207	5208	tsrFM2_12	0.953125	0.962366
KF297339.1	170687	172687	tsrFM2_530	38	+	KF297339.1	175402	175416	MOTIF-1	+	3715	KF297339.1	171587	171787	tsrFM2_530	38	+	1123	958	42	40	KF297339.1	171687	171688	tsrFM2_530	0.952381	0.853072
KF297339.1	169460	171460	tsrFM2_525	58	+	KF297339.1	175402	175416	MOTIF-1	+	4942	KF297339.1	170360	170560	tsrFM2_525	58	+	1422	1072	168	160	KF297339.1	170460	170461	tsrFM2_525	0.952381	0.753868
KF297339.1	122614	124614	tsrFM2_1107	55	-	KF297339.1	123326	123340	MOTIF-1	-	274	KF297339.1	123514	123714	tsrFM2_1107	55	-	3084	2587	768	731	KF297339.1	123613	123614	tsrFM2_1107	0.951823	0.838846
KF297339.1	155041	157041	tsrFM2_479	70	+	KF297339.1	152680	152694	MOTIF-1	+	3347	KF297339.1	155941	156141	tsrFM2_479	70	+	448	352	83	79	KF297339.1	156041	156042	tsrFM2_479	0.951807	0.785714
KF297339.1	42014	44014	tsrFM2_879	247	-	KF297339.1	42525	42539	MOTIF-1	+	475	KF297339.1	42914	43114	tsrFM2_879	247	-	1567	1926	645	560	KF297339.1	43013	43014	tsrFM2_879	0.868217	1.2291
KF297339.1	113766	115766	tsrFM2_344	67	+	KF297339.1	113396	113410	MOTIF-1	+	1356	KF297339.1	114666	114866	tsrFM2_344	67	+	1884	1653	472	449	KF297339.1	114766	114767	tsrFM2_344	0.951271	0.877389
KF297339.1	223644	225644	tsrFM2_1417	12	-	KF297339.1	225934	225948	MOTIF-1	-	1290	KF297339.1	224544	224744	tsrFM2_1417	12	-	1124	1096	265	252	KF297339.1	224643	224644	tsrFM2_1417	0.950943	0.975089
KF297339.1	132802	134802	tsrFM2_1140	32	-	KF297339.1	132823	132837	MOTIF-1	+	965	KF297339.1	133702	133902	tsrFM2_1140	32	-	1295	1175	163	155	KF297339.1	133801	133802	tsrFM2_1140	0.95092	0.907336
KF297339.1	10663	12663	tsrFM2_781	31	-	KF297339.1	9338	9352	MOTIF-1	-	2311	KF297339.1	11563	11763	tsrFM2_781	31	-	896	799	162	154	KF297339.1	11662	11663	tsrFM2_781	0.950617	0.891741
KF297339.1	117076	119076	tsrFM2_1089	420	-	KF297339.1	118471	118485	MOTIF-1	-	395	KF297339.1	117976	118176	tsrFM2_1089	420	-	1840	1325	820	712	KF297339.1	118075	118076	tsrFM2_1089	0.868293	0.720109
KF297339.1	990	2990	tsrFM2_746	46	-	KF297339.1	3847	3861	MOTIF-1	-	1857	KF297339.1	1890	2090	tsrFM2_746	46	-	936	681	100	95	KF297339.1	1989	1990	tsrFM2_746	0.95	0.727564
KF297339.1	13504	15504	tsrFM2_44	1422	+	KF297339.1	16247	16261	MOTIF-1	-	1743	KF297339.1	14404	14604	tsrFM2_44	1422	+	2215	1868	1098	954	KF297339.1	14504	14505	tsrFM2_44	0.868852	0.843341
KF297339.1	72498	74498	tsrFM2_236	490	+	KF297339.1	74519	74533	MOTIF-1	+	1021	KF297339.1	73398	73598	tsrFM2_236	490	+	1281	811	626	544	KF297339.1	73498	73499	tsrFM2_236	0.86901	0.633099
KF297339.1	56731	58731	tsrFM2_923	205	-	KF297339.1	57442	57456	MOTIF-1	-	275	KF297339.1	57631	57831	tsrFM2_923	205	-	4997	3912	3190	2777	KF297339.1	57730	57731	tsrFM2_923	0.870533	0.78287
KF297339.1	111362	113362	tsrFM2_336	2097	+	KF297339.1	113348	113362	MOTIF-1	+	986	KF297339.1	112262	112462	tsrFM2_336	2097	+	1902	1493	1776	1549	KF297339.1	112362	112363	tsrFM2_336	0.872185	0.784963
KF297339.1	51425	53425	tsrFM2_907	1724	-	KF297339.1	57298	57312	MOTIF-1	-	4873	KF297339.1	52325	52525	tsrFM2_907	1724	-	2076	1862	2668	2327	KF297339.1	52424	52425	tsrFM2_907	0.872189	0.896917
KF297339.1	222426	224426	tsrFM2_1412	606	-	KF297339.1	225934	225948	MOTIF-1	-	2508	KF297339.1	223326	223526	tsrFM2_1412	606	-	2412	1732	1617	1411	KF297339.1	223425	223426	tsrFM2_1412	0.872604	0.718076
KF297339.1	22633	24633	tsrFM2_75	4656	+	KF297339.1	24391	24405	MOTIF-1	-	758	KF297339.1	23533	23733	tsrFM2_75	4656	+	2282	2184	4334	3782	KF297339.1	23633	23634	tsrFM2_75	0.872635	0.957055
KF297339.1	49940	51940	tsrFM2_902	23	-	KF297339.1	45658	45672	MOTIF-1	-	5268	KF297339.1	50840	51040	tsrFM2_902	23	-	825	832	394	373	KF297339.1	50939	50940	tsrFM2_902	0.946701	1.00848
KF297339.1	127523	129523	tsrFM2_388	188	+	KF297339.1	132823	132837	MOTIF-1	+	4300	KF297339.1	128423	128623	tsrFM2_388	188	+	1177	939	230	201	KF297339.1	128523	128524	tsrFM2_388	0.873913	0.797791
KF297339.1	14895	16895	tsrFM2_49	229	+	KF297339.1	16247	16261	MOTIF-1	-	352	KF297339.1	15795	15995	tsrFM2_49	229	+	4328	2884	413	361	KF297339.1	15895	15896	tsrFM2_49	0.874092	0.666359
KF297339.1	35834	37834	tsrFM2_859	15	-	KF297339.1	41448	41462	MOTIF-1	+	4614	KF297339.1	36734	36934	tsrFM2_859	15	-	1634	1298	149	141	KF297339.1	36833	36834	tsrFM2_859	0.946309	0.79437
KF297339.1	73735	75735	tsrFM2_978	2404	-	KF297339.1	74519	74533	MOTIF-1	+	202	KF297339.1	74635	74835	tsrFM2_978	2404	-	3411	2670	3111	2720	KF297339.1	74734	74735	tsrFM2_978	0.874317	0.782762
KF297339.1	104076	106076	tsrFM2_312	5986	+	KF297339.1	106202	106216	MOTIF-1	+	1126	KF297339.1	104976	105176	tsrFM2_312	5986	+	2409	2262	4764	4166	KF297339.1	105076	105077	tsrFM2_312	0.874475	0.938979
KF297339.1	124257	126257	tsrFM2_377	38	+	KF297339.1	123326	123340	MOTIF-1	-	1917	KF297339.1	125157	125357	tsrFM2_377	38	+	1418	1231	164	155	KF297339.1	125257	125258	tsrFM2_377	0.945122	0.868124
KF297339.1	85596	87596	tsrFM2_1015	32	-	KF297339.1	89796	89810	MOTIF-1	-	3200	KF297339.1	86496	86696	tsrFM2_1015	32	-	1735	1386	127	120	KF297339.1	86595	86596	tsrFM2_1015	0.944882	0.798847
KF297339.1	195469	197469	tsrFM2_1335	412	-	KF297339.1	191552	191566	MOTIF-1	+	4903	KF297339.1	196369	196569	tsrFM2_1335	412	-	1471	1501	473	414	KF297339.1	196468	196469	tsrFM2_1335	0.875264	1.02039
KF297339.1	150172	152172	tsrFM2_463	13	+	KF297339.1	152680	152694	MOTIF-1	+	1508	KF297339.1	151072	151272	tsrFM2_463	13	+	1040	825	72	68	KF297339.1	151172	151173	tsrFM2_463	0.944444	0.793269
KF297339.1	137931	139931	tsrFM2_421	25	+	KF297339.1	140612	140626	MOTIF-1	-	1681	KF297339.1	138831	139031	tsrFM2_421	25	+	2499	2106	591	558	KF297339.1	138931	138932	tsrFM2_421	0.944162	0.842737
KF297339.1	48758	50758	tsrFM2_899	70	-	KF297339.1	45658	45672	MOTIF-1	-	4086	KF297339.1	49658	49858	tsrFM2_899	70	-	691	614	214	202	KF297339.1	49757	49758	tsrFM2_899	0.943925	0.888567
KF297339.1	130561	132561	tsrFM2_1133	69	-	KF297339.1	132823	132837	MOTIF-1	+	1262	KF297339.1	131461	131661	tsrFM2_1133	69	-	2429	2206	1293	1220	KF297339.1	131560	131561	tsrFM2_1133	0.943542	0.908193
KF297339.1	131409	133409	tsrFM2_399	3018	+	KF297339.1	132823	132837	MOTIF-1	+	414	KF297339.1	132309	132509	tsrFM2_399	3018	+	3218	3064	8470	7424	KF297339.1	132409	132410	tsrFM2_399	0.876505	0.952144
KF297339.1	101566	103566	tsrFM2_303	175	+	KF297339.1	102630	102644	MOTIF-1	-	64	KF297339.1	102466	102666	tsrFM2_303	175	+	977	985	397	348	KF297339.1	102566	102567	tsrFM2_303	0.876574	1.00819
KF297339.1	58486	60486	tsrFM2_930	123	-	KF297339.1	57442	57456	MOTIF-1	-	2030	KF297339.1	59386	59586	tsrFM2_930	123	-	2069	1713	495	434	KF297339.1	59485	59486	tsrFM2_930	0.876768	0.827936
KF297339.1	24114	26114	tsrFM2_822	217	-	KF297339.1	25414	25428	MOTIF-1	+	300	KF297339.1	25014	25214	tsrFM2_822	217	-	627	632	431	378	KF297339.1	25113	25114	tsrFM2_822	0.87703	1.00797
KF297339.1	222880	224880	tsrFM2_1414	38814	-	KF297339.1	225934	225948	MOTIF-1	-	2054	KF297339.1	223780	223980	tsrFM2_1414	38814	-	8846	6246	9311	8172	KF297339.1	223879	223880	tsrFM2_1414	0.877672	0.706082
KF297339.1	148460	150460	tsrFM2_1190	382	-	KF297339.1	149084	149098	MOTIF-1	+	362	KF297339.1	149360	149560	tsrFM2_1190	382	-	3424	2758	420	369	KF297339.1	149459	149460	tsrFM2_1190	0.878571	0.805491
[truncated: 832 more rows]

## Sheet: Distances for Fig. 5B Analysis 
	Repressed	Activated	Unaffected		These distances are from the TSS to the edge of the nearest IE2 binding motif +7 bp.
[truncated: 473 more rows]
